# Supplementary material for: Tris[4,4,4-trifluoro-1-(2-thien­yl)butane-1,3-dionato]aluminium(III)–tris­[4,4,4-trifluoro-1-(2-thien­yl)butane-1,3-dion­ato]iron(III) (3/1)
Source: Acta Crystallogr Sect E Struct Rep Online. 2009 Jul 25;65(Pt 8):m981. doi: 10.1107/S160053680902858X (PMC2977190; doi:10.1107/S160053680902858X)
Supplement: Supplementary file 1 [file e-65-0m981-sup1.cif]

##############################################################################
###                                                                        ###
###        Electronic paper (Acta Crystallographica Section E)             ###
###                                                                        ###
##############################################################################
#                                                                            #
# This CIF contains the data in a paper accepted for publication in Acta     #
# Crystallographica Section E. It conforms to the requirements of Notes      #
# for Authors for Section E, and has been peer reviewed under the auspices   #
# of the IUCr Commission on Journals.                                        #
#                                                                            #
# Full details of the Crystallographic Information File format               #
# are given in the paper "The Crystallographic Information File (CIF):       #
# a New Standard Archive File for Crystallography" by S. R. Hall, F. H.      #
# Allen and I. D. Brown [Acta Cryst. (1991), A47, 655-685].                  #
#                                                                            #
# The current version of the core CIF dictionary is obtainable from          #
# ftp://ftp.iucr.org/pub/cif_core.dic. The current version number is 2.4.    #
#                                                                            #
# Software is freely available for graphical display of the structure(s) in  #
# this CIF.  For information consult the CIF home page http://www.iucr.org/  #
# cif/home.html                                                              #
#                                                                            #
# This file may be used for bona fide research purposes within the           #
# scientific community so long as proper attribution is given to the journal # 
# article from which it was obtained.                                        #
#                                                                            #
##############################################################################
                                             
data_I
_audit_creation_method     SHELXL-97
_chemical_name_systematic
;
Tris[4,4,4-trifluoro-1-(2-thienyl)butane-1,3-dionato]aluminium(III)--
tris[4,4,4-trifluoro-1-(2-thienyl)butane-1,3-dionato]iron(III) (3/1)
;
_chemical_name_common     ?
_chemical_formula_moiety     'C72 H36 Al3 F27 O18 S9, C24 H12 Fe1 F9 O6 S3'
_chemical_formula_sum     'C96 H48 Al3 F36 Fe O24 S12'
_chemical_formula_iupac     '[Al (C8 H4 F3 O2 S)3]3 [Fe (C8 H4 F3 O2 S)3]'
_chemical_formula_weight     2790.97
_chemical_melting_point     ?
_symmetry_cell_setting     monoclinic
_symmetry_space_group_name_H-M     'P 21/n'
_symmetry_space_group_name_Hall     '-P 2yn'
loop_
    _symmetry_equiv_pos_as_xyz
    'x, y, z'
    '-x+1/2, y+1/2, -z+1/2'
    '-x, -y, -z'
    'x-1/2, -y-1/2, z-1/2'
_cell_length_a     13.743(3)
_cell_length_b     14.278(2)
_cell_length_c     14.136(3)
_cell_angle_alpha     90
_cell_angle_beta     94.013(18)
_cell_angle_gamma     90
_cell_volume     2767.1(9)
_cell_formula_units_Z     1
_cell_measurement_reflns_used     1790
_cell_measurement_theta_min     2.9
_cell_measurement_theta_max     28.0
_cell_measurement_temperature     173(2)
_exptl_crystal_description     block
_exptl_crystal_colour     red
_exptl_crystal_size_max     0.14
_exptl_crystal_size_mid     0.10
_exptl_crystal_size_min     0.10
_exptl_crystal_density_diffrn     1.675
_exptl_crystal_density_meas     ?
_exptl_crystal_density_method     'not measured'
_exptl_crystal_F_000     1397
_exptl_absorpt_coefficient_mu     0.518
_exptl_absorpt_correction_type     none
_exptl_special_details
;
;
_diffrn_ambient_temperature     173(2)
_diffrn_radiation_type     MoK\a
_diffrn_radiation_wavelength     0.71073
_diffrn_radiation_source     'fine-focus sealed tube'
_diffrn_radiation_monochromator     graphite
_diffrn_measurement_device_type
;
Oxford Diffraction Xcalibur diffractometer with a Sapphire3 (Gemini Ultra Mo)
detector
;
_diffrn_measurement_method     '\w scans'
_diffrn_detector_area_resol_mean     ?
_diffrn_reflns_number     11706
_diffrn_reflns_av_R_equivalents     0.052
_diffrn_reflns_av_sigmaI/netI     0.146
_diffrn_reflns_theta_min     2.9
_diffrn_reflns_theta_max     28.0
_diffrn_reflns_theta_full     25.0
_diffrn_measured_fraction_theta_max     0.899
_diffrn_measured_fraction_theta_full     0.998
_diffrn_reflns_limit_h_min     -18
_diffrn_reflns_limit_h_max     14
_diffrn_reflns_limit_k_min     -16
_diffrn_reflns_limit_k_max     18
_diffrn_reflns_limit_l_min     -13
_diffrn_reflns_limit_l_max     18
_diffrn_standards_number     0
_diffrn_standards_interval_count     0
_diffrn_standards_interval_time     ?
_diffrn_standards_decay_%     0
_refine_special_details
;
Refinement of <i>F</i>^2^ against ALL reflections. The weighted <i>R</i>-factor
<i>wR</i> and goodness of fit <i>S</i> are based on <i>F</i>^2^, conventional
<i>R</i>-factors <i>R</i> are based on <i>F</i>, with <i>F</i> set to zero for
negative <i>F</i>^2^. The threshold expression of <i>F</i>^2^ >
\s(<i>F</i>^2^) is used only for calculating <i>R</i>-factors(gt) <i>etc</i>.
and is not relevant to the choice of reflections for refinement.
<i>R</i>-factors based on <i>F</i>^2^ are statistically about twice as large
as those based on <i>F</i>, and <i>R</i>- factors based on ALL data will be
even larger.
;
_reflns_number_total     6021
_reflns_number_gt     2687
_reflns_threshold_expression     I>2\s(I)
_refine_ls_structure_factor_coef     Fsqd
_refine_ls_matrix_type     full
_refine_ls_R_factor_all     0.163
_refine_ls_R_factor_gt     0.071
_refine_ls_wR_factor_gt     0.159
_refine_ls_wR_factor_ref     0.185
_refine_ls_goodness_of_fit_ref     0.91
_refine_ls_restrained_S_all     0.91
_refine_ls_number_reflns     6021
_refine_ls_number_parameters     388
_refine_ls_number_restraints     0
_refine_ls_hydrogen_treatment     constr
_refine_ls_weighting_scheme     calc
_refine_ls_weighting_details
                 'calc w=1/[\s^2^(Fo^2^)+(0.0829P)^2^] where P=(Fo^2^+2Fc^2^)/3'
_atom_sites_solution_hydrogens     geom
_atom_sites_solution_primary     direct
_atom_sites_solution_secondary     difmap
_refine_ls_shift/su_max     ?
_refine_ls_shift/su_max_lt     0.001
_refine_ls_shift/su_mean     0.000
_refine_diff_density_max     0.72
_refine_diff_density_min     -0.44
_refine_ls_extinction_method     none
_refine_ls_extinction_coef     ?
loop_
    _atom_type_symbol
    _atom_type_description
    _atom_type_scat_dispersion_real
    _atom_type_scat_dispersion_imag
    _atom_type_scat_source
    'C' 'C' 0.0033 0.0016
                         'International Tables Vol C Tables 4.2.6.8 and 6.1.1.4'
    'H' 'H' 0.0000 0.0000
                         'International Tables Vol C Tables 4.2.6.8 and 6.1.1.4'
    'O' 'O' 0.0106 0.0060
                         'International Tables Vol C Tables 4.2.6.8 and 6.1.1.4'
    'F' 'F' 0.0171 0.0103
                         'International Tables Vol C Tables 4.2.6.8 and 6.1.1.4'
    'S' 'S' 0.1246 0.1234
                         'International Tables Vol C Tables 4.2.6.8 and 6.1.1.4'
    'Al' 'Al' 0.0645 0.0514
                         'International Tables Vol C Tables 4.2.6.8 and 6.1.1.4'
    'Fe' 'Fe' 0.3463 0.8444
                         'International Tables Vol C Tables 4.2.6.8 and 6.1.1.4'
_computing_data_collection
;
CrysAlis Pro (Oxford Diffraction, 2009)
;
_computing_cell_refinement
;
CrysAlis Pro (Oxford Diffraction, 2009)
;
_computing_data_reduction
;
CrysAlis Pro (Oxford Diffraction, 2009)
;
_computing_structure_solution     'SIR92 (Altomare <i>et al.</i>,  1994)'
_computing_structure_refinement     'SHELXL97 (Sheldrick, 2008)'
_computing_molecular_graphics
                        'ORTEP-3 (Farrugia, 1997) and WinGX-32 (Farrugia, 1999)'
_computing_publication_material     'SHELXL97 (Sheldrick, 2008)'
loop_
    _atom_site_type_symbol
    _atom_site_label
    _atom_site_fract_x
    _atom_site_fract_y
    _atom_site_fract_z
    _atom_site_U_iso_or_equiv
    _atom_site_adp_type
    _atom_site_calc_flag
    _atom_site_refinement_flags
    _atom_site_occupancy
    _atom_site_disorder_assembly
    _atom_site_disorder_group
    Al Al1 0.69004(9) 0.19827(9) 0.06179(8) 0.0295(3) Uani d P 0.75 . .
    Fe Fe1 0.69004(9) 0.19827(9) 0.06179(8) 0.0295(3) Uani d P 0.25 . .
    S S3 0.44342(12) 0.41369(12) 0.13998(12) 0.0543(5) Uani d . 1 . .
    S S2 0.89747(12) -0.06384(12) 0.11705(12) 0.0585(5) Uani d . 1 . .
    S S1 0.85479(12) 0.30057(13) 0.34316(12) 0.0563(5) Uani d . 1 . .
    F F5 0.5874(2) 0.1933(2) -0.2505(2) 0.0519(9) Uani d . 1 . .
    O O3 0.7705(2) 0.0890(2) 0.0564(2) 0.0360(9) Uani d . 1 . .
    F F4 0.7125(3) 0.1207(3) -0.2951(2) 0.0676(11) Uani d . 1 . .
    O O5 0.7945(2) 0.2798(2) 0.0298(2) 0.0335(9) Uani d . 1 . .
    O O2 0.7411(2) 0.2155(3) 0.1911(2) 0.0367(9) Uani d . 1 . .
    F F8 0.8943(3) 0.5020(3) 0.0181(3) 0.0840(14) Uani d . 1 . .
    O O1 0.5872(2) 0.1250(2) 0.1022(2) 0.0344(9) Uani d . 1 . .
    O O6 0.6072(2) 0.3059(2) 0.0761(2) 0.0336(9) Uani d . 1 . .
    F F2 0.4760(3) 0.0067(3) 0.2755(3) 0.0831(13) Uani d . 1 . .
    F F3 0.3977(3) 0.1018(3) 0.1898(3) 0.0889(14) Uani d . 1 . .
    F F1 0.4669(3) -0.0117(3) 0.1286(3) 0.0901(15) Uani d . 1 . .
    F F7 0.9645(3) 0.3814(3) 0.0733(3) 0.0868(14) Uani d . 1 . .
    F F6 0.7253(3) 0.2621(3) -0.2414(2) 0.0709(12) Uani d . 1 . .
    O O4 0.6526(2) 0.1881(2) -0.0684(2) 0.0334(9) Uani d . 1 . .
    C C12 0.8008(4) 0.0479(4) -0.0163(4) 0.0337(13) Uani d . 1 . .
    F F9 0.9159(3) 0.3810(3) -0.0685(3) 0.0972(16) Uani d . 1 . .
    C C14 0.9116(4) -0.0882(4) -0.0661(4) 0.0377(14) Uani d . 1 . .
    H H14 0.9026 -0.0827 -0.1331 0.045 Uiso calc R 1 . .
    C C18 0.7963(4) 0.3683(4) 0.0399(4) 0.0372(14) Uani d . 1 . .
    C C10 0.7039(4) 0.1449(4) -0.1282(3) 0.0312(13) Uani d . 1 . .
    C C2 0.5671(4) 0.1104(4) 0.1884(4) 0.0414(15) Uani d . 1 . .
    C C9 0.6824(4) 0.1807(4) -0.2294(4) 0.0445(15) Uani d . 1 . .
    C C22 0.5581(4) 0.5545(4) 0.1173(4) 0.0389(14) Uani d . 1 . .
    H H22 0.6125 0.5926 0.1053 0.047 Uiso calc R 1 . .
    C C3 0.6194(4) 0.1384(4) 0.2702(4) 0.0409(14) Uani d . 1 . .
    H H3 0.5975 0.1198 0.3297 0.049 Uiso calc R 1 . .
    C C21 0.5569(4) 0.4602(4) 0.1117(3) 0.0396(15) Uani d . 1 . .
    C C6 0.7347(4) 0.2167(4) 0.4512(4) 0.0355(13) Uani d . 1 . .
    H H6 0.6831 0.1803 0.4733 0.043 Uiso calc R 1 . .
    C C13 0.8660(4) -0.0308(4) 0.0018(4) 0.0416(14) Uani d . 1 . .
    C C1 0.4768(4) 0.0521(4) 0.1955(4) 0.0428(15) Uani d . 1 . .
    C C24 0.4008(4) 0.5220(4) 0.1584(4) 0.0459(16) Uani d . 1 . .
    H H24 0.3371 0.5348 0.1773 0.055 Uiso calc R 1 . .
    C C4 0.7053(4) 0.1944(4) 0.2686(4) 0.0395(14) Uani d . 1 . .
    C C7 0.8050(5) 0.2679(5) 0.5097(4) 0.0498(16) Uani d . 1 . .
    H H7 0.8054 0.2694 0.5769 0.060 Uiso calc R 1 . .
    C C11 0.7736(4) 0.0785(4) -0.1096(4) 0.0362(13) Uani d . 1 . .
    H H11 0.8050 0.0518 -0.1610 0.043 Uiso calc R 1 . .
    C C17 0.8902(4) 0.4101(4) 0.0143(5) 0.0466(16) Uani d . 1 . .
    C C19 0.7239(4) 0.4262(4) 0.0665(4) 0.0447(15) Uani d . 1 . .
    H H19 0.7371 0.4912 0.0738 0.054 Uiso calc R 1 . .
    C C8 0.8712(5) 0.3141(4) 0.4601(4) 0.0563(18) Uani d . 1 . .
    H H8 0.9224 0.3509 0.4896 0.068 Uiso calc R 1 . .
    C C23 0.4676(5) 0.5887(5) 0.1434(4) 0.0568(18) Uani d . 1 . .
    H H23 0.4546 0.6536 0.1498 0.068 Uiso calc R 1 . .
    C C20 0.6284(4) 0.3921(4) 0.0839(3) 0.0366(14) Uani d . 1 . .
    C C5 0.7541(4) 0.2285(4) 0.3563(4) 0.0356(14) Uani d . 1 . .
    C C15 0.9723(5) -0.1543(5) -0.0158(5) 0.0576(19) Uani d . 1 . .
    H H15 1.0115 -0.1979 -0.0468 0.069 Uiso calc R 1 . .
    C C16 0.9703(4) -0.1506(4) 0.0786(6) 0.061(2) Uani d . 1 . .
    H H16 1.0061 -0.1924 0.1203 0.073 Uiso calc R 1 . .
loop_
    _atom_site_aniso_label
    _atom_site_aniso_U_11
    _atom_site_aniso_U_22
    _atom_site_aniso_U_33
    _atom_site_aniso_U_12
    _atom_site_aniso_U_13
    _atom_site_aniso_U_23
    Al1 0.0308(7) 0.0283(7) 0.0301(7) -0.0074(6) 0.0079(5) -0.0021(6)
    Fe1 0.0308(7) 0.0283(7) 0.0301(7) -0.0074(6) 0.0079(5) -0.0021(6)
    S3 0.0459(10) 0.0551(11) 0.0631(11) -0.0076(8) 0.0130(8) -0.0013(9)
    S2 0.0528(11) 0.0485(11) 0.0735(12) -0.0058(9) 0.0003(8) 0.0154(9)
    S1 0.0486(10) 0.0621(12) 0.0582(11) -0.0068(9) 0.0037(8) -0.0030(9)
    F5 0.047(2) 0.062(2) 0.045(2) 0.0062(19) -0.0039(15) -0.0006(17)
    O3 0.040(2) 0.034(2) 0.034(2) -0.0012(18) 0.0059(17) 0.0066(18)
    F4 0.071(3) 0.094(3) 0.039(2) 0.028(2) 0.0096(18) -0.008(2)
    O5 0.031(2) 0.032(2) 0.039(2) -0.0064(17) 0.0133(16) -0.0031(18)
    O2 0.034(2) 0.046(3) 0.031(2) -0.0091(18) 0.0102(16) 0.0005(18)
    F8 0.052(3) 0.046(3) 0.160(4) -0.016(2) 0.050(3) -0.004(2)
    O1 0.034(2) 0.037(2) 0.032(2) -0.0125(18) 0.0002(16) -0.0015(18)
    O6 0.038(2) 0.026(2) 0.037(2) -0.0130(18) 0.0047(16) -0.0020(17)
    F2 0.088(3) 0.084(3) 0.076(3) -0.035(3) -0.002(2) 0.025(2)
    F3 0.035(2) 0.074(3) 0.158(4) 0.001(2) 0.007(2) 0.018(3)
    F1 0.096(3) 0.083(3) 0.095(3) -0.062(3) 0.033(2) -0.039(3)
    F7 0.042(2) 0.084(3) 0.133(4) -0.020(2) -0.005(2) 0.006(3)
    F6 0.085(3) 0.071(3) 0.057(2) -0.036(2) 0.005(2) 0.018(2)
    O4 0.031(2) 0.031(2) 0.039(2) -0.0044(17) 0.0050(16) -0.0017(18)
    C12 0.026(3) 0.030(3) 0.046(4) -0.009(2) 0.006(2) 0.000(3)
    F9 0.106(3) 0.096(3) 0.099(3) -0.051(3) 0.078(3) -0.027(3)
    C14 0.022(3) 0.032(3) 0.060(4) -0.003(3) 0.004(3) 0.004(3)
    C18 0.043(3) 0.035(4) 0.036(3) -0.005(3) 0.013(3) -0.006(3)
    C10 0.026(3) 0.035(3) 0.032(3) -0.018(3) -0.001(2) 0.004(3)
    C2 0.042(4) 0.032(3) 0.051(4) -0.009(3) 0.009(3) -0.008(3)
    C9 0.038(4) 0.052(4) 0.044(4) -0.003(3) 0.002(3) -0.001(3)
    C22 0.033(3) 0.046(4) 0.040(3) -0.013(3) 0.014(3) -0.001(3)
    C3 0.043(4) 0.043(4) 0.038(3) -0.002(3) 0.015(3) 0.000(3)
    C21 0.046(4) 0.053(4) 0.020(3) 0.025(3) 0.004(2) -0.012(3)
    C6 0.025(3) 0.028(3) 0.053(4) 0.010(2) -0.003(3) 0.000(3)
    C13 0.032(3) 0.036(3) 0.057(4) -0.013(3) 0.002(3) 0.005(3)
    C1 0.044(4) 0.041(4) 0.045(4) -0.016(3) 0.010(3) 0.005(3)
    C24 0.041(4) 0.052(4) 0.046(4) 0.008(3) 0.017(3) -0.006(3)
    C4 0.034(3) 0.033(3) 0.051(4) 0.005(3) 0.002(3) 0.011(3)
    C7 0.052(4) 0.062(4) 0.035(3) 0.010(3) 0.004(3) 0.005(3)
    C11 0.029(3) 0.047(4) 0.032(3) -0.003(3) 0.003(2) -0.005(3)
    C17 0.038(4) 0.032(4) 0.073(5) -0.019(3) 0.021(3) -0.007(3)
    C19 0.039(3) 0.035(3) 0.062(4) -0.014(3) 0.015(3) -0.005(3)
    C8 0.047(4) 0.054(4) 0.067(4) -0.012(3) -0.006(3) -0.022(4)
    C23 0.070(5) 0.043(4) 0.058(4) -0.001(4) 0.005(4) -0.013(3)
    C20 0.039(3) 0.043(4) 0.027(3) -0.009(3) 0.001(2) 0.000(3)
    C5 0.031(3) 0.031(3) 0.042(3) 0.017(3) -0.019(2) -0.014(3)
    C15 0.048(4) 0.043(4) 0.084(5) -0.003(3) 0.020(4) -0.005(4)
    C16 0.040(4) 0.031(4) 0.111(6) -0.001(3) -0.001(4) 0.025(4)
_geom_special_details
;
All e.s.d.'s (except the e.s.d. in the dihedral angle between two l.s. planes)
are estimated using the full covariance matrix. The cell e.s.d.'s are taken
into account individually in the estimation of e.s.d.'s in distances, angles
and torsion angles; correlations between e.s.d.'s in cell parameters are only
used when they are defined by crystal symmetry. An approximate (isotropic)
treatment of cell e.s.d.'s is used for estimating e.s.d.'s involving l.s.
planes.
;
loop_
    _geom_bond_atom_site_label_1
    _geom_bond_atom_site_label_2
    _geom_bond_site_symmetry_2
    _geom_bond_distance
    _geom_bond_publ_flag
    Al1 O1 . 1.879(3) ?
    Al1 O4 . 1.882(4) ?
    Al1 O3 . 1.918(4) ?
    Al1 O5 . 1.927(3) ?
    Al1 O2 . 1.928(4) ?
    Al1 O6 . 1.932(4) ?
    S3 C24 . 1.680(6) ?
    S3 C21 . 1.767(6) ?
    S2 C16 . 1.706(7) ?
    S2 C13 . 1.722(6) ?
    S1 C8 . 1.664(6) ?
    S1 C5 . 1.744(6) ?
    F5 C9 . 1.331(6) ?
    O3 C12 . 1.277(6) ?
    F4 C9 . 1.349(6) ?
    O5 C18 . 1.271(6) ?
    O2 C4 . 1.267(6) ?
    F8 C17 . 1.314(6) ?
    O1 C2 . 1.284(6) ?
    O6 C20 . 1.267(6) ?
    F2 C1 . 1.305(6) ?
    F3 C1 . 1.296(7) ?
    F1 C1 . 1.313(6) ?
    F7 C17 . 1.337(7) ?
    F6 C9 . 1.319(6) ?
    O4 C10 . 1.295(6) ?
    C12 C11 . 1.415(7) ?
    C12 C13 . 1.449(8) ?
    F9 C17 . 1.314(6) ?
    C14 C15 . 1.418(8) ?
    C14 C13 . 1.438(7) ?
    C14 H14 . 0.9500 ?
    C18 C19 . 1.368(7) ?
    C18 C17 . 1.489(7) ?
    C10 C11 . 1.359(7) ?
    C10 C9 . 1.528(7) ?
    C2 C3 . 1.378(7) ?
    C2 C1 . 1.503(7) ?
    C22 C21 . 1.348(7) ?
    C22 C23 . 1.408(8) ?
    C22 H22 . 0.9500 ?
    C3 C4 . 1.428(7) ?
    C3 H3 . 0.9500 ?
    C21 C20 . 1.456(7) ?
    C6 C5 . 1.396(7) ?
    C6 C7 . 1.427(8) ?
    C6 H6 . 0.9500 ?
    C24 C23 . 1.351(8) ?
    C24 H24 . 0.9500 ?
    C4 C5 . 1.452(7) ?
    C7 C8 . 1.359(8) ?
    C7 H7 . 0.9500 ?
    C11 H11 . 0.9500 ?
    C19 C20 . 1.437(7) ?
    C19 H19 . 0.9500 ?
    C8 H8 . 0.9500 ?
    C23 H23 . 0.9500 ?
    C15 C16 . 1.338(8) ?
    C15 H15 . 0.9500 ?
    C16 H16 . 0.9500 ?
loop_
    _geom_angle_atom_site_label_1
    _geom_angle_atom_site_label_2
    _geom_angle_atom_site_label_3
    _geom_angle_site_symmetry_1
    _geom_angle_site_symmetry_3
    _geom_angle
    _geom_angle_publ_flag
    O1 Al1 O4 . . 95.39(15) ?
    O1 Al1 O3 . . 90.41(15) ?
    O4 Al1 O3 . . 90.98(15) ?
    O1 Al1 O5 . . 175.17(16) ?
    O4 Al1 O5 . . 88.53(15) .
    O3 Al1 O5 . . 92.33(15) ?
    O1 Al1 O2 . . 90.83(14) ?
    O4 Al1 O2 . . 173.74(15) ?
    O3 Al1 O2 . . 88.24(15) ?
    O5 Al1 O2 . . 85.29(15) ?
    O1 Al1 O6 . . 87.13(15) ?
    O4 Al1 O6 . . 92.32(15) ?
    O3 Al1 O6 . . 176.06(14) ?
    O5 Al1 O6 . . 89.90(15) ?
    O2 Al1 O6 . . 88.71(15) ?
    C24 S3 C21 . . 90.7(3) ?
    C16 S2 C13 . . 90.7(3) ?
    C8 S1 C5 . . 90.9(3) ?
    C12 O3 Al1 . . 128.8(3) ?
    C18 O5 Al1 . . 125.6(3) ?
    C4 O2 Al1 . . 130.7(4) ?
    C2 O1 Al1 . . 126.5(3) ?
    C20 O6 Al1 . . 130.4(3) ?
    C10 O4 Al1 . . 123.4(3) ?
    O3 C12 C11 . . 121.9(5) ?
    O3 C12 C13 . . 116.5(5) ?
    C11 C12 C13 . . 121.6(5) ?
    C15 C14 C13 . . 108.3(5) ?
    C15 C14 H14 . . 125.9 ?
    C13 C14 H14 . . 125.9 ?
    O5 C18 C19 . . 128.6(5) ?
    O5 C18 C17 . . 112.5(5) ?
    C19 C18 C17 . . 118.9(5) ?
    O4 C10 C11 . . 127.9(5) ?
    O4 C10 C9 . . 111.9(5) ?
    C11 C10 C9 . . 120.1(5) ?
    O1 C2 C3 . . 128.0(5) ?
    O1 C2 C1 . . 112.8(5) ?
    C3 C2 C1 . . 119.2(5) ?
    F6 C9 F5 . . 106.9(5) ?
    F6 C9 F4 . . 108.1(5) ?
    F5 C9 F4 . . 105.9(5) ?
    F6 C9 C10 . . 110.8(5) ?
    F5 C9 C10 . . 112.2(4) ?
    F4 C9 C10 . . 112.5(5) ?
    C21 C22 C23 . . 110.8(5) ?
    C21 C22 H22 . . 124.6 ?
    C23 C22 H22 . . 124.6 ?
    C2 C3 C4 . . 122.2(5) ?
    C2 C3 H3 . . 118.9 ?
    C4 C3 H3 . . 118.9 ?
    C22 C21 C20 . . 132.6(6) ?
    C22 C21 S3 . . 111.7(4) ?
    C20 C21 S3 . . 115.6(5) ?
    C5 C6 C7 . . 109.1(5) ?
    C5 C6 H6 . . 125.4 ?
    C7 C6 H6 . . 125.4 ?
    C14 C13 C12 . . 128.1(5) ?
    C14 C13 S2 . . 112.5(4) ?
    C12 C13 S2 . . 119.4(4) ?
    F3 C1 F2 . . 105.5(5) ?
    F3 C1 F1 . . 106.9(5) ?
    F2 C1 F1 . . 105.8(5) ?
    F3 C1 C2 . . 112.7(5) ?
    F2 C1 C2 . . 113.0(5) ?
    F1 C1 C2 . . 112.3(5) ?
    C23 C24 S3 . . 112.1(4) ?
    C23 C24 H24 . . 123.9 ?
    S3 C24 H24 . . 123.9 ?
    O2 C4 C3 . . 121.2(5) ?
    O2 C4 C5 . . 118.3(5) ?
    C3 C4 C5 . . 120.5(5) ?
    C8 C7 C6 . . 113.6(5) ?
    C8 C7 H7 . . 123.2 ?
    C6 C7 H7 . . 123.2 ?
    C10 C11 C12 . . 122.2(5) ?
    C10 C11 H11 . . 118.9 ?
    C12 C11 H11 . . 118.9 ?
    F9 C17 F8 . . 109.9(5) ?
    F9 C17 F7 . . 102.6(5) ?
    F8 C17 F7 . . 104.6(5) ?
    F9 C17 C18 . . 112.4(5) ?
    F8 C17 C18 . . 115.2(5) ?
    F7 C17 C18 . . 111.2(5) ?
    C18 C19 C20 . . 122.2(5) ?
    C18 C19 H19 . . 118.9 ?
    C20 C19 H19 . . 118.9 ?
    C7 C8 S1 . . 114.0(5) ?
    C7 C8 H8 . . 123.0 ?
    S1 C8 H8 . . 123.0 ?
    C24 C23 C22 . . 114.8(6) ?
    C24 C23 H23 . . 122.6 ?
    C22 C23 H23 . . 122.6 ?
    O6 C20 C19 . . 121.4(5) ?
    O6 C20 C21 . . 121.2(5) ?
    C19 C20 C21 . . 117.4(5) ?
    C6 C5 C4 . . 132.3(5) ?
    C6 C5 S1 . . 112.3(4) ?
    C4 C5 S1 . . 115.4(4) ?
    C16 C15 C14 . . 114.9(6) ?
    C16 C15 H15 . . 122.5 ?
    C14 C15 H15 . . 122.5 ?
    C15 C16 S2 . . 113.6(5) ?
    C15 C16 H16 . . 123.2 ?
    S2 C16 H16 . . 123.2 ?
loop_
    _geom_torsion_atom_site_label_1
    _geom_torsion_atom_site_label_2
    _geom_torsion_atom_site_label_3
    _geom_torsion_atom_site_label_4
    _geom_torsion_site_symmetry_1
    _geom_torsion_site_symmetry_2
    _geom_torsion_site_symmetry_3
    _geom_torsion_site_symmetry_4
    _geom_torsion
    _geom_torsion_publ_flag
    O1 Al1 O3 C12 . . . . 111.0(4) ?
    O4 Al1 O3 C12 . . . . 15.6(4) ?
    O5 Al1 O3 C12 . . . . -73.0(4) ?
    O2 Al1 O3 C12 . . . . -158.2(4) ?
    O4 Al1 O5 C18 . . . . 104.5(4) ?
    O3 Al1 O5 C18 . . . . -164.5(4) ?
    O2 Al1 O5 C18 . . . . -76.5(4) ?
    O6 Al1 O5 C18 . . . . 12.2(4) ?
    O1 Al1 O2 C4 . . . . -8.8(5) ?
    O3 Al1 O2 C4 . . . . -99.2(4) ?
    O5 Al1 O2 C4 . . . . 168.3(5) ?
    O6 Al1 O2 C4 . . . . 78.3(4) ?
    O4 Al1 O1 C2 . . . . -174.4(4) ?
    O3 Al1 O1 C2 . . . . 94.6(4) ?
    O2 Al1 O1 C2 . . . . 6.4(4) ?
    O6 Al1 O1 C2 . . . . -82.3(4) ?
    O1 Al1 O6 C20 . . . . 161.0(4) ?
    O4 Al1 O6 C20 . . . . -103.7(4) ?
    O5 Al1 O6 C20 . . . . -15.1(4) ?
    O2 Al1 O6 C20 . . . . 70.1(4) ?
    O1 Al1 O4 C10 . . . . -114.0(4) ?
    O3 Al1 O4 C10 . . . . -23.5(4) ?
    O5 Al1 O4 C10 . . . . 68.9(4) ?
    O6 Al1 O4 C10 . . . . 158.7(4) ?
    Al1 O3 C12 C11 . . . . -2.6(7) ?
    Al1 O3 C12 C13 . . . . 176.4(3) ?
    Al1 O5 C18 C19 . . . . -6.6(8) ?
    Al1 O5 C18 C17 . . . . 176.3(4) ?
    Al1 O4 C10 C11 . . . . 21.0(7) ?
    Al1 O4 C10 C9 . . . . -155.7(3) ?
    Al1 O1 C2 C3 . . . . -5.4(8) ?
    Al1 O1 C2 C1 . . . . 177.2(4) ?
    O4 C10 C9 F6 . . . . 76.7(5) ?
    C11 C10 C9 F6 . . . . -100.4(6) ?
    O4 C10 C9 F5 . . . . -42.8(6) ?
    C11 C10 C9 F5 . . . . 140.1(5) ?
    O4 C10 C9 F4 . . . . -162.2(4) ?
    C11 C10 C9 F4 . . . . 20.8(7) ?
    O1 C2 C3 C4 . . . . 3.2(9) ?
    C1 C2 C3 C4 . . . . -179.5(5) ?
    C23 C22 C21 C20 . . . . 176.7(5) ?
    C23 C22 C21 S3 . . . . -0.5(6) ?
    C24 S3 C21 C22 . . . . 0.0(5) ?
    C24 S3 C21 C20 . . . . -177.7(4) ?
    C15 C14 C13 C12 . . . . 177.7(5) ?
    C15 C14 C13 S2 . . . . -1.8(6) ?
    O3 C12 C13 C14 . . . . -179.1(5) ?
    C11 C12 C13 C14 . . . . -0.1(8) ?
    O3 C12 C13 S2 . . . . 0.3(6) ?
    C11 C12 C13 S2 . . . . 179.3(4) ?
    C16 S2 C13 C14 . . . . 0.6(4) ?
    C16 S2 C13 C12 . . . . -178.8(4) ?
    O1 C2 C1 F3 . . . . -85.8(6) ?
    C3 C2 C1 F3 . . . . 96.5(7) ?
    O1 C2 C1 F2 . . . . 154.6(5) ?
    C3 C2 C1 F2 . . . . -23.0(8) ?
    O1 C2 C1 F1 . . . . 35.0(7) ?
    C3 C2 C1 F1 . . . . -142.7(6) ?
    C21 S3 C24 C23 . . . . 0.5(5) ?
    Al1 O2 C4 C3 . . . . 9.2(8) ?
    Al1 O2 C4 C5 . . . . -170.9(3) ?
    C2 C3 C4 O2 . . . . -4.9(9) ?
    C2 C3 C4 C5 . . . . 175.2(5) ?
    C5 C6 C7 C8 . . . . 0.0(7) ?
    O4 C10 C11 C12 . . . . -1.0(8) ?
    C9 C10 C11 C12 . . . . 175.5(5) ?
    O3 C12 C11 C10 . . . . -8.9(8) ?
    C13 C12 C11 C10 . . . . 172.1(5) ?
    O5 C18 C17 F9 . . . . 49.4(7) ?
    C19 C18 C17 F9 . . . . -128.0(6) ?
    O5 C18 C17 F8 . . . . 176.3(5) ?
    C19 C18 C17 F8 . . . . -1.2(9) ?
    O5 C18 C17 F7 . . . . -65.0(6) ?
    C19 C18 C17 F7 . . . . 117.6(6) ?
    O5 C18 C19 C20 . . . . -2.8(10) ?
    C17 C18 C19 C20 . . . . 174.2(5) ?
    C6 C7 C8 S1 . . . . 0.2(7) ?
    C5 S1 C8 C7 . . . . -0.3(5) ?
    S3 C24 C23 C22 . . . . -1.0(7) ?
    C21 C22 C23 C24 . . . . 1.0(8) ?
    Al1 O6 C20 C19 . . . . 11.1(7) ?
    Al1 O6 C20 C21 . . . . -168.3(3) ?
    C18 C19 C20 O6 . . . . 0.6(8) ?
    C18 C19 C20 C21 . . . . -179.9(5) ?
    C22 C21 C20 O6 . . . . -173.5(6) ?
    S3 C21 C20 O6 . . . . 3.6(6) ?
    C22 C21 C20 C19 . . . . 7.0(9) ?
    S3 C21 C20 C19 . . . . -175.9(4) ?
    C7 C6 C5 C4 . . . . -178.5(5) ?
    C7 C6 C5 S1 . . . . -0.2(5) ?
    O2 C4 C5 C6 . . . . -178.7(5) ?
    C3 C4 C5 C6 . . . . 1.2(9) ?
    O2 C4 C5 S1 . . . . 3.0(6) ?
    C3 C4 C5 S1 . . . . -177.1(4) ?
    C8 S1 C5 C6 . . . . 0.3(4) ?
    C8 S1 C5 C4 . . . . 178.9(4) ?
    C13 C14 C15 C16 . . . . 2.4(7) ?
    C14 C15 C16 S2 . . . . -2.0(7) ?
    C13 S2 C16 C15 . . . . 0.8(5) ?
data_global
_journal_date_recd_electronic     2009-06-29
_journal_date_accepted     2009-07-20
_journal_name_full     'Acta Crystallographica, Section E'
_journal_year     2009
_journal_volume     65
_journal_issue      8
_journal_page_first     m981
_journal_page_last     m981
_journal_paper_category     QM
_journal_coeditor_code     TK2491
_publ_contact_author_name     'Dr. Madeleine Schultz'
_publ_contact_author_address
;
School of Physical and Chemical Sciences
Queensland University of Technology
Brisbane QLD  4001
Australia
;
_publ_contact_author_email     'madeleine.schultz@qut.edu.au'
_publ_contact_author_fax     '61 7 3138 1804'
_publ_contact_author_phone     '61 7 3138 2151'
_publ_section_title
;\
Tris[4,4,4-trifluoro-1-(2-thienyl)butane-1,3-dionato]aluminium(III)--\
tris[4,4,4-trifluoro-1-(2-thienyl)butane-1,3-dionato]iron(III) (3/1)
;
loop_
    _publ_author_name
    _publ_author_address
    'Schultz, Madeleine'
;
School of Physical and Chemical Sciences
Queensland University of Technology
Brisbane, Queensland 4001
Australia
;
    'Elnor C. Roa'
;
Chemistry Department
College of Sciences and Mathematics
Mindanao State University - Iligan Institute of Technology
Iligan City
Philippines
;
