# Supplementary material for: Tris[4,4,4-trifluoro-1-(2-thien­yl)butane-1,3-dionato]aluminium(III)–tris­[4,4,4-trifluoro-1-(2-thien­yl)butane-1,3-dion­ato]iron(III) (3/1)
Source: Acta Crystallogr Sect E Struct Rep Online. 2009 Jul 25;65(Pt 8):m981. doi: 10.1107/S160053680902858X (PMC2977190; doi:10.1107/S160053680902858X)
Supplement: Supplementary file 2 [file e-65-0m981-Isup2.hkl]

#
# h,k,l, Fc-squared, Fo-squared, sigma(Fo-squared) and status flag
#
data_I
_shelx_title ' ms09ms1 in P2(1)/n'
_shelx_refln_list_code          4
_shelx_F_calc_maximum      434.73
_exptl_crystal_F_000      1397.00
_reflns_d_resolution_high  0.7563
 
loop_
 _symmetry_equiv_pos_as_xyz
 'x, y, z'
 '-x+1/2, y+1/2, -z+1/2'
 '-x, -y, -z'
 'x-1/2, -y-1/2, z-1/2'
 
_cell_length_a    13.7431
_cell_length_b    14.2781
_cell_length_c    14.1362
_cell_angle_alpha  90.000
_cell_angle_beta   94.013
_cell_angle_gamma  90.000
 
_shelx_F_squared_multiplier     1.000
 
loop_
 _refln_index_h
 _refln_index_k
 _refln_index_l
 _refln_F_squared_calc
 _refln_F_squared_meas
 _refln_F_squared_sigma
 _refln_observed_status
   4   0   0      468.50      372.05     76.85 o
   6   0   0    17663.09    18201.35    278.82 o
   8   0   0      208.59      297.16    103.63 o
  10   0   0     2669.02     2902.18    184.42 o
  12   0   0     1505.89     1428.13    162.20 o
  14   0   0      227.88      174.99    128.60 o
  16   0   0       19.97      124.29    145.60 o
   2   1   0     8715.33     9973.45     74.40 o
   3   1   0      506.60      855.89     41.21 o
   4   1   0     1099.71      713.63     81.22 o
   5   1   0     1266.29     1472.18     63.61 o
   6   1   0      900.87     1077.13    107.00 o
   7   1   0      904.70      951.63     77.14 o
   8   1   0     3378.78     3062.70    112.94 o
   9   1   0      114.34       41.83     76.79 o
  10   1   0      145.87      144.78     84.65 o
  11   1   0      914.49      926.01    103.34 o
  12   1   0     1326.69     1495.38    166.44 o
  13   1   0      133.20      194.09     92.82 o
  14   1   0      126.71      149.58     93.15 o
  15   1   0        2.23        9.93     97.89 o
  16   1   0        8.29       26.77     99.67 o
  17   1   0      172.14      343.98    114.04 o
   1   2   0     2377.90     2871.36     46.07 o
   2   2   0    77919.59    88433.48   1121.21 o
   3   2   0    35999.80    42021.54    251.71 o
   4   2   0      988.87     1592.73     57.38 o
   5   2   0     2171.89     2251.68    140.43 o
   6   2   0     3569.11     3679.72    192.65 o
   7   2   0     1602.96     1319.54     71.29 o
   8   2   0       79.81       67.50     68.32 o
   9   2   0     2929.76     3199.04    124.77 o
  10   2   0       46.98      103.37     82.39 o
  11   2   0     2003.17     1774.36    119.01 o
  12   2   0      138.75      187.21     88.77 o
  13   2   0      696.37      702.99    104.44 o
  14   2   0       42.34       79.77     93.93 o
  15   2   0      132.17       96.89     95.09 o
  16   2   0      107.88       59.95     97.26 o
  17   2   0      165.87      239.78    109.42 o
   1   3   0    12494.04    13876.35    197.05 o
   2   3   0       16.70       23.31     32.87 o
   3   3   0    69563.41    74143.05    388.66 o
   4   3   0       97.27       70.90     27.40 o
   5   3   0      216.22      246.68     45.29 o
   6   3   0     8134.85     7061.80    371.54 o
   7   3   0     5450.81     5731.42    112.10 o
   8   3   0       37.37       88.01     53.59 o
   9   3   0       24.19       26.09    105.82 o
  10   3   0       25.43      185.55     82.85 o
  11   3   0      127.88      183.50     87.45 o
  12   3   0       91.25      172.27     90.24 o
  13   3   0       13.15       62.87     87.98 o
  14   3   0       45.75       69.44     92.42 o
  15   3   0      578.60      477.60    106.92 o
  16   3   0      433.99      284.49    119.45 o
  17   3   0       75.46      195.71    106.23 o
   0   4   0     2835.27     2134.56     68.22 o
   1   4   0     7871.48     9645.12    112.86 o
   2   4   0     8669.43     9325.58    110.85 o
   3   4   0      663.96      699.14     61.92 o
   4   4   0     1578.87     1846.35     47.98 o
   5   4   0       94.41      184.19     30.06 o
   6   4   0     2104.99     2159.24     54.53 o
   7   4   0     1506.39     1392.65     51.41 o
   8   4   0     1100.43     1035.37     52.42 o
   9   4   0     1869.70     1967.48     86.28 o
  10   4   0       62.26       22.61    117.01 o
  11   4   0      476.14      455.16    136.93 o
  12   4   0      133.11      125.17     87.43 o
  13   4   0     2197.41     2110.85    156.28 o
  14   4   0       20.62       60.70     95.71 o
  15   4   0      121.59      144.34     99.39 o
  16   4   0      175.36       39.24    100.49 o
  17   4   0       17.16      -23.80    149.70 o
   1   5   0    12419.88    12458.19    204.62 o
   2   5   0      680.75      797.22     58.45 o
   3   5   0     7443.21     7754.02    113.11 o
   4   5   0      682.91      701.90     58.90 o
   5   5   0     8164.93     8586.02    255.93 o
   6   5   0     4397.72     4723.05    135.19 o
   7   5   0       96.06       95.12     32.94 o
   8   5   0      151.62      147.21     82.13 o
   9   5   0      374.42      455.41    118.81 o
  10   5   0       59.45      152.62    123.72 o
  11   5   0      473.30      494.60    137.49 o
  12   5   0        0.30       76.30    120.71 o
  13   5   0       43.20       73.28     90.25 o
  14   5   0      247.92      252.42    121.66 o
  15   5   0       53.94      190.59    103.24 o
  16   5   0      155.64      185.16    112.14 o
   0   6   0     2303.43     2323.43    119.32 o
   1   6   0       49.46       86.10     42.89 o
   2   6   0     1976.25     2346.91     80.79 o
   3   6   0     3480.86     3870.69     93.28 o
   4   6   0     1626.43     1925.28     74.19 o
   5   6   0     1732.72     1940.00     78.15 o
   6   6   0    10296.17     9932.32    386.14 o
   7   6   0     1906.10     1954.88     84.94 o
   8   6   0        7.20       82.21    109.82 o
   9   6   0      124.92      118.63    117.51 o
  10   6   0       82.51      147.33    126.58 o
  11   6   0       50.25       66.75    118.82 o
  12   6   0        0.04       80.34    127.06 o
  13   6   0      578.61      595.85    145.11 o
  14   6   0        2.57       67.64     95.79 o
  15   6   0      241.81      261.16    102.33 o
  16   6   0        0.04       59.17    105.28 o
   1   7   0     6693.66     7138.65    109.64 o
   2   7   0     6762.17     6613.75    126.94 o
   3   7   0     3044.45     2928.62     95.89 o
   4   7   0       44.94       66.49     52.40 o
   5   7   0     2559.67     2493.33     90.10 o
   6   7   0      468.29      534.50     64.15 o
   7   7   0     3330.62     2981.66    223.26 o
   8   7   0      355.22      488.83    128.94 o
   9   7   0      615.51      615.40    132.08 o
  10   7   0       21.97       59.96    120.61 o
  11   7   0       62.02      165.28    131.91 o
  12   7   0      859.02      943.32    157.06 o
  13   7   0        0.28       15.78    134.05 o
  14   7   0       75.30      145.29    104.20 o
  15   7   0       56.53      283.69    111.14 o
  16   7   0      146.24      171.07    160.71 o
   0   8   0     2935.74     3291.46    148.39 o
   1   8   0      118.96      204.29     52.42 o
   2   8   0     1633.85     1747.23     71.57 o
   3   8   0      613.27      550.66     66.57 o
   4   8   0     2438.94     2512.65     94.96 o
   5   8   0     4657.35     4089.91    115.07 o
   6   8   0      825.68      687.17     72.30 o
   7   8   0      346.11      254.39    121.83 o
   8   8   0      201.94      318.61    121.78 o
   9   8   0      426.27      425.29    134.51 o
  10   8   0       30.59      129.84    129.27 o
  11   8   0     1044.24      974.42    160.92 o
  12   8   0        0.01       69.91    127.05 o
  13   8   0       15.56       50.47    141.18 o
  14   8   0        1.09       29.10    132.47 o
  15   8   0      107.16      152.73    105.54 o
  16   8   0       28.89       13.07    161.03 o
   1   9   0     8802.68     8607.00    166.86 o
   2   9   0        0.37       11.93     56.14 o
   3   9   0      181.30      107.48     56.18 o
   4   9   0     1478.85     1493.76     86.66 o
   5   9   0      156.61      138.90     64.73 o
   6   9   0      511.33      605.78     75.17 o
   7   9   0     1956.29     1901.98    165.96 o
   8   9   0      466.87      654.83    139.21 o
   9   9   0      541.41      589.19    137.97 o
  10   9   0     1134.55     1047.67    157.76 o
  11   9   0       45.51       85.97    132.28 o
  12   9   0     1481.43     1411.53    184.26 o
  13   9   0      104.05      177.56    140.12 o
  14   9   0        6.51        7.78    145.62 o
   0  10   0    12317.92    12225.72    287.65 o
   1  10   0      106.31      293.04     75.06 o
   2  10   0      207.79      274.00     61.29 o
   3  10   0       35.34      132.68     60.27 o
   4  10   0     1786.92     1762.23    139.87 o
   5  10   0        2.73       26.28     69.46 o
   6  10   0       43.57      110.28    119.13 o
   7  10   0     2313.07     2519.05    189.21 o
   8  10   0       17.73        3.46    122.59 o
   9  10   0      216.87      101.81    127.97 o
  10  10   0        2.92        4.84    129.49 o
  11  10   0        2.16       58.28    134.10 o
  12  10   0       21.82       22.08    131.80 o
  13  10   0      718.71      846.89    174.71 o
  14  10   0       23.87      -46.47    142.31 o
   1  11   0      110.18      127.30     78.48 o
   2  11   0      241.56      354.90     82.48 o
   3  11   0      657.60      718.23     75.08 o
   4  11   0      440.26      407.26     68.82 o
   5  11   0      127.94      138.54     90.77 o
   6  11   0      363.43      533.51    139.63 o
   7  11   0      717.07      678.79    142.07 o
   8  11   0      112.77       97.96    130.56 o
   9  11   0       89.99       40.27    129.18 o
  10  11   0      133.50      192.66    135.27 o
  11  11   0      118.30      358.58    150.37 o
  12  11   0       15.74      236.09    151.07 o
  13  11   0      205.06      111.41    147.59 o
   0  12   0      707.11      603.01    131.58 o
   1  12   0      261.58      255.92     84.88 o
   2  12   0      977.63     1021.59     99.91 o
   3  12   0      161.39      160.38     67.59 o
   4  12   0      141.35      137.52     66.35 o
   5  12   0       42.20      192.02    120.97 o
   6  12   0      365.38      425.17     98.14 o
   7  12   0     1478.55     1110.19    119.83 o
   8  12   0       65.06       42.80    125.42 o
   9  12   0      510.21      598.15    149.39 o
  10  12   0      107.36      180.24    147.96 o
  11  12   0      339.23      439.90    146.36 o
  12  12   0       12.32       19.40    140.91 o
   1  13   0     1344.46     1424.91    109.97 o
   2  13   0      153.63      237.07     85.20 o
   3  13   0      180.06      185.26     82.70 o
   4  13   0       32.45       88.67     89.65 o
   5  13   0      347.03      290.84     97.08 o
   6  13   0        1.03       -9.23     95.54 o
   7  13   0      330.62      409.19    104.69 o
   8  13   0      443.91      595.99    112.64 o
   9  13   0       31.46       96.02     99.85 o
  10  13   0       15.85       53.43    101.57 o
  11  13   0        0.40       12.44    103.39 o
  12  13   0        2.12      -68.74    150.64 o
   0  14   0      600.52      690.76    139.82 o
   1  14   0      245.26      218.47     86.97 o
   2  14   0      129.03      102.45     83.47 o
   3  14   0       38.32      168.80     89.73 o
   4  14   0      296.27      337.64     99.40 o
   5  14   0       31.29       95.34     95.63 o
   6  14   0      113.91      235.03    158.51 o
   7  14   0      268.30      246.18    143.71 o
   8  14   0       27.27      102.78    104.00 o
   9  14   0      966.38      666.77    120.61 o
  10  14   0       13.06       76.86    103.73 o
   1  15   0      401.31      375.98     95.20 o
   2  15   0      120.85      166.07     90.10 o
   3  15   0      369.41      377.29    141.20 o
   4  15   0        3.77      -12.42    134.96 o
   5  15   0      405.11      366.04    111.77 o
   6  15   0       11.57      -22.18     94.88 o
   7  15   0       12.63      119.85    105.00 o
   8  15   0       78.12      132.75    107.80 o
   9  15   0       52.76      142.70    114.45 o
   0  16   0      102.37      238.24    133.73 o
   1  16   0       74.55       61.82     91.26 o
   2  16   0        1.61       20.10    134.92 o
   3  16   0       67.02      170.73    143.83 o
   4  16   0      401.82      375.89    151.71 o
   5  16   0        4.56       64.39    135.33 o
   6  16   0       21.92      -27.31     98.84 o
   7  16   0       94.54       75.94    105.00 o
   1  17   0      134.18      259.81    137.78 o
   2  17   0      288.81      264.10    147.57 o
   3  17   0      356.75      654.60    163.27 o
   4  17   0       84.46      175.86    139.58 o
   5  17   0       39.81      105.63    145.70 o
   0  18   0      360.99      280.41    155.90 o
   1  18   0       49.14       74.07    144.64 o
   2  18   0       41.65       59.85    142.65 o
   3  18   0      120.25      154.95    145.36 o
 -17   0   1      358.17      426.16    150.29 o
 -15   0   1      240.66      324.02    143.83 o
 -13   0   1       37.61       28.75    118.92 o
 -11   0   1      173.52      147.73    122.22 o
  -9   0   1     2915.19     2782.66    162.56 o
  -7   0   1      863.66      687.81    104.43 o
  -5   0   1     4638.30     3952.52    136.19 o
  -3   0   1     5419.61     4908.93    104.96 o
   3   0   1      407.62      340.55     45.63 o
   5   0   1     4828.34     3802.07    141.87 o
   7   0   1     6153.71     5864.08    193.60 o
   9   0   1    10250.78    10238.79    281.40 o
  11   0   1      141.53      196.54    139.35 o
  13   0   1       36.38       60.07    134.78 o
  15   0   1     1213.66     1089.60    183.01 o
  17   0   1        0.38      -18.91    142.12 o
 -17   1   1      105.45      127.87    103.24 o
 -16   1   1       40.03       73.23     97.99 o
 -15   1   1        0.28      -10.56     91.92 o
 -14   1   1       57.77      140.27     90.97 o
 -13   1   1      348.73      345.05     94.69 o
 -12   1   1      121.86      258.16    139.32 o
 -11   1   1      114.34      220.94     87.83 o
 -10   1   1        4.04       67.48     77.95 o
  -9   1   1     3855.54     3986.79    128.76 o
  -8   1   1      619.15      717.79     78.12 o
  -7   1   1     2741.05     3038.86    101.88 o
  -6   1   1      943.33      929.04     70.09 o
  -5   1   1     2593.55     2196.22     80.90 o
  -4   1   1       93.69      211.93     74.07 o
  -3   1   1     8301.88     8782.21     94.34 o
  -2   1   1     7514.02     8838.95    156.03 o
   2   1   1     1492.35     1302.96     44.09 o
   3   1   1       51.32      333.55     45.85 o
   4   1   1      122.60      296.97     53.18 o
   5   1   1     2005.95     2320.41     78.04 o
   6   1   1     1569.72     1713.33     77.26 o
   7   1   1        1.01      102.53     67.08 o
   8   1   1       18.91       70.99     71.40 o
   9   1   1     1552.94     1690.75    107.25 o
  10   1   1     1738.65     1935.36    119.62 o
  11   1   1     1517.29     1434.64    117.32 o
  12   1   1     1336.92     1426.41    120.77 o
  13   1   1      384.66      309.79     99.73 o
  14   1   1      133.55      210.47    100.76 o
  15   1   1       27.34      -27.74     95.95 o
  16   1   1      108.62      154.89    101.51 o
  17   1   1      209.70      177.17    103.07 o
 -17   2   1        8.83      179.71    100.84 o
 -16   2   1       12.06       19.44     94.02 o
 -15   2   1        0.57       22.50     93.63 o
 -14   2   1        4.24      -28.19     89.80 o
 -13   2   1      188.88      302.49     91.94 o
 -12   2   1      195.72      198.10     88.85 o
 -11   2   1     1135.59     1107.38    102.40 o
 -10   2   1     2925.64     3266.89    128.38 o
  -9   2   1     5070.14     4655.10    137.75 o
  -8   2   1       23.76       45.52     66.21 o
  -7   2   1     3355.52     3358.27    149.70 o
  -6   2   1     8176.60     8546.01    198.51 o
  -5   2   1      413.19      364.27     33.28 o
  -4   2   1     8670.72     8121.39     83.58 o
  -3   2   1    32031.02    36425.02    169.10 o
  -2   2   1     5712.00     6392.16    206.65 o
  -1   2   1    14451.24    16717.32     84.04 o
   0   2   1     2692.81     2475.45     44.32 o
   1   2   1      169.35      249.99     30.20 o
   2   2   1    17482.85    20588.81    134.80 o
   3   2   1    31454.49    30482.48    182.39 o
   4   2   1     8524.59     8415.73    113.63 o
   5   2   1     3377.39     2898.52     83.98 o
   6   2   1      376.58      257.73     56.99 o
   7   2   1        9.18       30.75     55.11 o
   8   2   1      358.68      387.13     66.60 o
   9   2   1      144.99      154.35     82.01 o
  10   2   1      287.45      304.57    102.46 o
  11   2   1      291.74      244.14     92.90 o
  12   2   1     1951.95     1829.88    126.12 o
  13   2   1      261.05       76.69     91.33 o
  14   2   1      358.04      335.90    104.90 o
  15   2   1       13.96       41.28     99.43 o
  16   2   1      123.06       50.20     98.79 o
  17   2   1      124.18      149.95    108.08 o
 -17   3   1       17.46        6.00     98.79 o
 -16   3   1       60.80      217.60    101.48 o
 -15   3   1      191.49       91.79     95.23 o
 -14   3   1       60.26      156.76     93.21 o
 -13   3   1      188.68      277.06     93.72 o
 -12   3   1        1.59       40.82     84.15 o
 -11   3   1       16.37       71.77     56.98 o
 -10   3   1      478.87      622.98     66.07 o
  -9   3   1     1019.63     1078.01     77.16 o
  -8   3   1      704.59      630.53     63.81 o
  -7   3   1       18.22       34.94     33.09 o
  -6   3   1     4702.40     4735.36    153.49 o
  -5   3   1    15214.27    16093.23    145.23 o
  -4   3   1      460.72      543.16     31.25 o
  -3   3   1     2883.51     3171.08    105.00 o
  -2   3   1     1205.11     1379.87     33.82 o
  -1   3   1     3849.66     3265.30     52.29 o
   0   3   1     5614.86     6715.90     84.31 o
   1   3   1    32640.10    31973.14    254.16 o
   2   3   1     1145.83      979.46     50.74 o
   3   3   1     9752.90    11101.32    122.72 o
   4   3   1     3084.76     2870.95     79.37 o
   5   3   1     2996.01     2249.91     77.42 o
   6   3   1       13.22       44.03     49.74 o
   7   3   1      620.05      524.31     61.43 o
   8   3   1     3320.63     3183.83    104.30 o
   9   3   1     1245.31     1292.73     87.26 o
  10   3   1      534.31      490.77    131.73 o
  11   3   1       86.00      116.75     93.67 o
  12   3   1      362.77      312.85     98.58 o
  13   3   1        0.47      108.86     94.91 o
  14   3   1       54.07      123.76     97.20 o
  15   3   1       58.79      145.07     98.55 o
  16   3   1        2.85       -4.17    101.89 o
  17   3   1        3.34       32.37    149.19 o
 -17   4   1        6.72       43.88    103.05 o
 -16   4   1        9.26      -31.77    103.49 o
 -15   4   1      282.14      294.65    100.46 o
 -14   4   1        7.96       47.51     91.41 o
 -13   4   1      154.49      161.02     92.77 o
 -12   4   1      619.71      629.72    129.93 o
 -11   4   1      158.46      150.28     87.31 o
 -10   4   1       60.32       91.99     61.68 o
  -9   4   1      619.92      634.62    110.38 o
  -8   4   1      360.83      317.80     41.96 o
  -7   4   1      518.23      549.91     40.26 o
  -6   4   1    18428.28    17393.35    421.75 o
  -5   4   1     1818.13     2078.27     48.17 o
  -4   4   1    40189.11    43630.93    176.00 o
  -3   4   1      383.89      368.31     27.23 o
  -2   4   1      160.89      263.55     26.39 o
  -1   4   1     4889.31     6329.05     79.11 o
   0   4   1      446.27      757.11     55.21 o
   1   4   1       31.59       92.97     47.20 o
   2   4   1    11404.02    12217.59    185.99 o
   3   4   1     5574.60     6340.09    103.64 o
   4   4   1     1979.51     1896.41     72.35 o
   5   4   1     2861.50     2630.28     81.83 o
   6   4   1     5544.21     5760.09    116.03 o
   7   4   1       38.98       30.32     53.69 o
   8   4   1      103.05       51.40     59.19 o
   9   4   1       60.60       89.64     65.29 o
  10   4   1       25.17       80.21    124.40 o
  11   4   1      136.10      244.92    134.85 o
  12   4   1        0.68        8.98     90.92 o
  13   4   1        6.94       89.23     93.10 o
  14   4   1      110.36       59.61     96.88 o
  15   4   1       20.93       63.01    103.87 o
  16   4   1      567.09      487.62    115.36 o
 -17   5   1        8.20      -22.35    159.64 o
 -16   5   1      504.35      542.02    108.73 o
 -15   5   1       39.89      -32.15     96.69 o
 -14   5   1        9.80       35.13     90.55 o
 -13   5   1        2.61       60.01     85.58 o
 -12   5   1      476.77      547.72     98.24 o
 -11   5   1      157.79      246.08    120.00 o
 -10   5   1      232.41      259.68    117.65 o
  -9   5   1      473.28      439.70    116.33 o
  -8   5   1     5895.02     5660.07    339.83 o
  -7   5   1     1118.64     1094.36     68.41 o
  -6   5   1     3998.38     5061.19    121.76 o
  -5   5   1      202.02      278.20     29.55 o
  -4   5   1    15678.77    14793.06    240.15 o
  -3   5   1     2995.91     2901.71     49.85 o
  -2   5   1      863.53      939.10     49.47 o
  -1   5   1     2051.88     2021.01     60.37 o
   0   5   1     5967.32     4877.66     97.88 o
   1   5   1      170.50      212.63     51.75 o
   2   5   1       46.88       87.68     50.82 o
   3   5   1     5109.94     5603.25    104.48 o
   4   5   1    12399.39    13119.70    156.58 o
   5   5   1      642.76      541.38    115.47 o
   6   5   1    17259.94    16110.38    265.45 o
   7   5   1      116.07      171.94     34.23 o
   8   5   1        6.06       64.71     63.74 o
   9   5   1      202.30      171.72     68.10 o
  10   5   1     3311.14     3217.51    196.51 o
  11   5   1       50.82       28.35    123.32 o
  12   5   1      702.32      619.23    142.76 o
  13   5   1       44.37       54.52     95.08 o
  14   5   1       11.54       24.20     98.43 o
  15   5   1        1.89       56.31    102.49 o
  16   5   1      186.75      119.77    102.11 o
 -16   6   1       56.58       37.37    103.64 o
 -15   6   1       12.86       35.26     96.91 o
 -14   6   1       20.77      -90.81     94.48 o
 -13   6   1      109.66      266.22     97.97 o
 -12   6   1      604.53      681.77    141.32 o
 -11   6   1      229.87      361.41    129.77 o
 -10   6   1       53.20      143.32    119.32 o
  -9   6   1      349.20      607.28    125.07 o
  -8   6   1      450.61      667.76    124.56 o
  -7   6   1       28.64      322.83    110.86 o
  -6   6   1      785.00      828.12     39.27 o
  -5   6   1       46.23       44.21     25.30 o
  -4   6   1    30211.95    29374.35    619.27 o
  -3   6   1     4345.75     4206.82    128.17 o
  -2   6   1     1888.85     2341.17    104.31 o
  -1   6   1      108.69      223.84     44.44 o
   0   6   1      602.33      613.24     49.69 o
   1   6   1       28.47       68.05     52.09 o
   2   6   1     8831.57     8964.53    135.61 o
   3   6   1     4468.78     5131.55    108.74 o
   4   6   1     3515.13     2985.04     92.09 o
   5   6   1       36.50       55.56     51.67 o
   6   6   1       16.64      200.75     58.15 o
   7   6   1      244.15      235.66     65.15 o
   8   6   1      211.89      244.93     67.36 o
   9   6   1      585.47      506.04    132.73 o
  10   6   1      292.73      239.55    132.00 o
  11   6   1      238.44      354.77    136.23 o
  12   6   1       27.10       88.26    128.93 o
  13   6   1      277.85      233.33    139.38 o
  14   6   1      280.70      332.51    108.16 o
  15   6   1       19.35       70.70     99.51 o
  16   6   1       33.94      102.82    106.38 o
 -16   7   1       59.44      119.32    109.27 o
 -15   7   1       42.85      163.39    100.86 o
 -14   7   1      184.01      290.63    107.08 o
 -13   7   1      365.63      408.96    143.45 o
 -12   7   1       98.16      129.21    129.64 o
 -11   7   1       12.00      129.00    124.48 o
 -10   7   1     1556.35     1631.63    167.50 o
  -9   7   1     3108.06     3284.22    196.89 o
  -8   7   1      745.92      870.55    136.62 o
  -7   7   1     2123.24     2324.11    163.88 o
  -6   7   1     5800.81     5413.66    254.37 o
  -5   7   1     4291.54     4227.52    182.60 o
  -4   7   1     7998.27     8731.83    201.41 o
  -3   7   1     1797.86     1694.85    100.48 o
  -2   7   1     1484.31     1780.90     67.31 o
  -1   7   1     1786.31     1963.32     68.85 o
   0   7   1     1747.74     1590.72     79.50 o
   1   7   1     1580.44     1552.99     77.98 o
   2   7   1     2069.20     1989.33    189.55 o
   3   7   1      429.07      454.53     60.81 o
   4   7   1       64.16       80.90     55.58 o
   5   7   1     3030.16     2893.02     99.97 o
   6   7   1     2456.74     2554.20     97.48 o
   7   7   1      163.04      143.77     66.34 o
   8   7   1      327.59      336.69    123.80 o
   9   7   1      250.63      286.31    125.35 o
  10   7   1      455.29      379.30    131.43 o
  11   7   1       69.82       58.87    124.36 o
  12   7   1      996.67      905.21    158.49 o
  13   7   1       31.30      212.29    133.89 o
  14   7   1        1.36      -27.55    135.70 o
  15   7   1       89.76      257.74    111.16 o
  16   7   1       70.21       97.87    166.50 o
 -15   8   1       39.99       93.17    105.15 o
 -14   8   1       19.06       38.02    137.85 o
 -13   8   1      195.89      190.66    132.20 o
 -12   8   1        5.47      121.21    133.06 o
 -11   8   1      194.78      243.83    131.69 o
 -10   8   1     2727.84     2694.32    192.42 o
  -9   8   1      391.75      384.87    129.63 o
  -8   8   1      452.16      704.23    134.35 o
  -7   8   1       10.90       94.28    115.44 o
  -6   8   1      232.35      276.10    119.23 o
  -5   8   1      318.75      331.89     65.31 o
  -4   8   1      500.07      534.55     58.69 o
  -3   8   1     2469.88     2331.71     78.22 o
  -2   8   1     2767.33     2539.56     79.44 o
  -1   8   1     7721.64     7837.20    148.15 o
   0   8   1      364.78      590.32     70.04 o
   1   8   1        1.27       33.73     48.83 o
   2   8   1      572.83      645.10     70.27 o
   3   8   1       80.58       69.47     58.60 o
   4   8   1     2553.04     2496.23     97.89 o
   5   8   1      820.26      918.93     76.94 o
   6   8   1        6.08       21.63     61.14 o
   7   8   1      270.57      246.23     67.14 o
   8   8   1       80.40      234.48    121.79 o
   9   8   1      540.22      662.04    139.10 o
  10   8   1      526.06      318.90    133.47 o
  11   8   1      457.95      496.75    140.30 o
  12   8   1      506.95      451.67    142.19 o
  13   8   1       12.76      152.56    138.67 o
  14   8   1      455.83      301.12    154.91 o
  15   8   1       50.68       47.06    106.76 o
 -14   9   1       70.74      -12.03    137.17 o
 -13   9   1      225.74      386.69    154.22 o
 -12   9   1      133.43      296.35    137.33 o
 -11   9   1      241.72      145.67    133.35 o
 -10   9   1      404.31      376.37    138.05 o
  -9   9   1       79.97      149.82    120.62 o
  -8   9   1      696.89      792.94    144.65 o
  -7   9   1     1747.86     1870.72    169.17 o
  -6   9   1      382.73      374.60    127.14 o
  -5   9   1     2159.95     2436.83    147.03 o
  -4   9   1      272.11      348.55     58.63 o
  -3   9   1     2288.87     2385.63     85.82 o
  -2   9   1     1048.21     1318.92     72.51 o
  -1   9   1     1181.51     1128.95     87.64 o
   0   9   1     4129.66     4314.88    125.54 o
   1   9   1      882.57     1112.76     69.12 o
   2   9   1      845.41      882.05     82.74 o
   3   9   1     2338.40     2779.40    116.18 o
   4   9   1       12.60       24.97     64.55 o
   5   9   1       91.62      160.64     71.16 o
   6   9   1       14.89       82.28     66.34 o
   7   9   1     1249.97     1542.92    156.52 o
   8   9   1      242.71      296.38    124.87 o
   9   9   1      715.27      413.27    136.21 o
  10   9   1      154.49      273.16    130.27 o
  11   9   1      235.87      381.24    140.40 o
  12   9   1      194.62      242.89    140.71 o
  13   9   1       19.56      195.51    151.84 o
  14   9   1       33.48       33.31    140.68 o
 -14  10   1      157.25      227.93    153.95 o
 -13  10   1      680.79      409.08    147.78 o
 -12  10   1      401.84      462.79    153.55 o
 -11  10   1        7.46        7.62    125.82 o
 -10  10   1      328.42      345.28    137.99 o
  -9  10   1       80.20      175.20    127.71 o
  -8  10   1       34.57       34.69    129.16 o
  -7  10   1      439.50      482.67    137.61 o
  -6  10   1     3173.04     3092.16    141.83 o
  -5  10   1       66.35       61.16     82.98 o
  -4  10   1       35.81      148.61     60.12 o
  -3  10   1     6931.77     6811.66    167.98 o
  -2  10   1        9.06       21.89     59.15 o
  -1  10   1     3456.76     3822.27    129.25 o
   0  10   1     2852.95     2746.69    114.48 o
   1  10   1      306.75      265.08     75.45 o
   2  10   1       69.47      183.08     61.27 o
   3  10   1      446.36      281.94     76.91 o
   4  10   1      876.62      762.35     80.80 o
   5  10   1      932.76      857.39     85.92 o
   6  10   1      171.25       77.92     72.76 o
   7  10   1      266.13      384.97    128.38 o
   8  10   1        6.34      119.88    120.97 o
   9  10   1      316.81      321.95    134.69 o
  10  10   1       92.16      266.25    137.92 o
  11  10   1       17.41      135.85    135.72 o
  12  10   1       83.74       91.90    141.85 o
  13  10   1      191.99      100.26    136.02 o
  14  10   1        0.23       22.48    156.70 o
 -13  11   1      397.08      519.64    167.27 o
 -12  11   1        0.36        8.79    132.11 o
 -11  11   1       72.30      142.52    142.70 o
 -10  11   1      264.70      350.03    146.82 o
  -9  11   1      378.60      227.26     96.64 o
  -8  11   1        4.19      129.91     93.98 o
  -7  11   1      931.59     1212.33    116.23 o
  -6  11   1      559.65      577.32    147.26 o
  -5  11   1       20.90       30.00     91.20 o
  -4  11   1     1030.78      964.38     76.79 o
  -3  11   1     1489.42     1674.22     88.59 o
  -2  11   1     1222.42     1196.13     99.95 o
  -1  11   1     1734.52     1746.37    104.65 o
   0  11   1       45.03       44.48     76.07 o
   1  11   1      320.08      345.93     82.24 o
   2  11   1     1274.17     1065.52     79.60 o
   3  11   1     1265.65     1264.16     81.99 o
   4  11   1       76.84      269.40     78.17 o
   5  11   1      643.01      762.04     90.39 o
   6  11   1       59.04      135.20    116.57 o
   7  11   1        6.40       26.42    122.28 o
   8  11   1      251.77      254.91    134.42 o
   9  11   1      557.44      623.07    147.28 o
  10  11   1      100.92      157.58    134.32 o
  11  11   1      294.37      389.84    146.97 o
  12  11   1      145.99       54.20    137.27 o
  13  11   1      135.65       79.01    147.27 o
 -13  12   1       38.81      231.91    151.17 o
 -12  12   1        4.51       58.39    105.51 o
 -11  12   1       93.84      165.83    100.46 o
 -10  12   1     1185.47     1133.48    125.87 o
  -9  12   1      151.88      291.14    101.08 o
  -8  12   1      378.03      398.18    102.90 o
  -7  12   1      326.83      461.09    102.18 o
  -6  12   1      648.30      714.85    111.63 o
  -5  12   1       10.80      111.67     91.02 o
  -4  12   1      267.82      222.36     93.06 o
  -3  12   1        0.91       34.56     65.48 o
  -2  12   1      132.02       80.72     77.90 o
  -1  12   1     2265.92     1940.62    115.68 o
   0  12   1       28.07      108.82     84.36 o
   1  12   1      279.34      541.48     91.91 o
   2  12   1       97.51      267.23     85.80 o
   3  12   1     1080.07     1105.39     85.20 o
   4  12   1      511.74      498.86     72.12 o
   5  12   1      879.86      736.36     76.62 o
   6  12   1       79.89      172.37    126.43 o
   7  12   1        1.61       61.62    126.63 o
   8  12   1        7.89      102.22    129.92 o
   9  12   1        0.55      121.52    136.00 o
  10  12   1      171.04       56.67    134.55 o
  11  12   1      492.62      423.66    161.72 o
  12  12   1       67.04      257.14    155.04 o
 -12  13   1       22.24        3.37    152.99 o
 -11  13   1       15.09      115.78    112.25 o
 -10  13   1        0.08       78.99     99.65 o
  -9  13   1      890.34      727.56    120.84 o
  -8  13   1        4.90      104.64     98.01 o
  -7  13   1      366.21      399.43    106.32 o
  -6  13   1      327.27      188.94     97.31 o
  -5  13   1       19.64       50.80     94.01 o
  -4  13   1      470.26      503.97    102.90 o
  -3  13   1       24.28       45.56     76.75 o
  -2  13   1      572.33      449.60     88.38 o
  -1  13   1        0.94       67.38     84.36 o
   0  13   1      500.72      466.47     92.97 o
   1  13   1      256.77      325.54     85.40 o
   2  13   1      620.37      619.12     92.66 o
   3  13   1      233.86      296.41     70.79 o
   4  13   1       19.20       22.05     64.90 o
   5  13   1        0.88      -28.12     89.10 o
   6  13   1       99.33       51.87     90.24 o
   7  13   1      391.43      327.14    101.44 o
   8  13   1       85.11       29.25    133.35 o
   9  13   1       34.69       61.04    127.71 o
  10  13   1        0.89      -17.54    140.39 o
  11  13   1      122.75      190.81    148.38 o
 -10  14   1      110.69       -3.52    106.55 o
  -9  14   1       79.64      146.64     99.55 o
  -8  14   1       91.93      221.72    102.48 o
  -7  14   1      114.40      288.57    104.09 o
  -6  14   1       12.69       44.31     97.19 o
  -5  14   1       10.07      -19.99     94.70 o
  -4  14   1      989.91      868.68    160.76 o
  -3  14   1        0.03       29.25    123.07 o
  -2  14   1       28.89       44.36     82.59 o
  -1  14   1        0.51       44.33     84.19 o
   0  14   1       77.73       99.62     85.59 o
   1  14   1      908.92      831.72    110.91 o
   2  14   1      122.44      136.87     83.91 o
   3  14   1       49.36       78.43     85.49 o
   4  14   1       16.44       85.60     95.95 o
   5  14   1      178.94      242.49    100.63 o
   6  14   1      274.15      156.72     95.43 o
   7  14   1      175.42       51.03     97.64 o
   8  14   1      834.57      743.20    118.25 o
   9  14   1      270.31      327.72    108.06 o
  10  14   1       60.19       70.09    106.92 o
  -9  15   1       86.08      124.73    107.02 o
  -8  15   1       33.39       65.79    100.43 o
  -7  15   1       16.94      -34.06    104.69 o
  -6  15   1        0.28      153.76    103.10 o
  -5  15   1       42.07      105.79    137.13 o
  -4  15   1      518.70      627.41    153.88 o
  -3  15   1      211.44      307.15    137.76 o
  -2  15   1       11.25       63.00    127.21 o
  -1  15   1        2.44       46.83     88.44 o
   0  15   1      274.26      166.22     91.36 o
   1  15   1       46.67       13.63     85.22 o
   2  15   1       48.19       84.13     87.32 o
   3  15   1      219.50      238.73     92.98 o
   4  15   1      148.35       65.37    132.26 o
   5  15   1        1.90      189.33    101.79 o
   6  15   1       29.93      165.51    102.27 o
   7  15   1       48.53      175.52    102.81 o
   8  15   1      153.10      187.36    106.68 o
   9  15   1       39.78      100.25    107.16 o
  -7  16   1        0.22       44.97    109.60 o
  -6  16   1       35.94        0.82    142.25 o
  -5  16   1       24.94       64.20    146.63 o
  -4  16   1       35.28      133.20    144.04 o
  -3  16   1       11.96       61.58    137.66 o
  -2  16   1      212.10      120.43    138.68 o
  -1  16   1      155.66      318.99    139.71 o
   0  16   1      104.24       84.91     90.59 o
   1  16   1       12.28       33.05     93.17 o
   2  16   1       16.84        3.16     90.19 o
   3  16   1      773.25      554.80    147.46 o
   4  16   1      103.87       58.24    143.50 o
   5  16   1      144.74       81.27    134.53 o
   6  16   1      398.82      302.29    109.75 o
   7  16   1        7.58       87.96    105.59 o
  -5  17   1       19.40       31.24    153.43 o
  -4  17   1       56.81       80.76    146.50 o
  -3  17   1       13.62      146.37    145.59 o
  -2  17   1       18.42       -4.69    137.90 o
  -1  17   1      142.38       83.47    133.76 o
   0  17   1       67.47       72.36     95.27 o
   1  17   1       77.42       98.94     96.14 o
   2  17   1      465.03      566.91    157.10 o
   3  17   1       89.44       89.61    136.94 o
   4  17   1       13.58       78.52    144.56 o
   5  17   1       35.58       31.06    138.13 o
  -3  18   1      250.59      422.73    167.31 o
  -2  18   1        4.22       41.24    148.49 o
  -1  18   1       62.05       72.84    134.77 o
   0  18   1       11.28      131.91    138.11 o
   1  18   1       80.92      200.67    143.61 o
   2  18   1       10.91       37.94    142.16 o
   3  18   1       27.37       38.19    146.09 o
 -18   0   2       43.51       -1.53    149.01 o
 -16   0   2      271.10      206.08     98.66 o
 -14   0   2       71.54      154.19    129.21 o
 -12   0   2     2691.67     2172.58    171.82 o
 -10   0   2       50.51       93.77    106.17 o
  -8   0   2     1696.14     1830.95    130.93 o
  -6   0   2      664.01      497.96     87.64 o
  -4   0   2    16583.42    15302.24    149.18 o
  -2   0   2     1737.81     1530.30     28.57 o
   0   0   2    15612.54    18588.90    142.66 o
   2   0   2     3614.66     5022.36    110.69 o
   4   0   2      931.29      373.47     59.67 o
   6   0   2     4401.23     4172.49    111.57 o
   8   0   2       18.76      138.96    110.67 o
  10   0   2     2563.33     2355.40    180.84 o
  12   0   2        1.31        9.89    139.87 o
  14   0   2       14.54      -37.78    137.81 o
  16   0   2      104.52      183.99    153.58 o
 -18   1   2        1.00      102.44    154.18 o
 -17   1   2       21.92       62.40     79.57 o
 -16   1   2      246.83      251.94     81.01 o
 -15   1   2       32.44       59.79     71.24 o
 -14   1   2      413.01      316.98     74.17 o
 -13   1   2       15.26       48.41     66.54 o
 -12   1   2      232.47      235.45     67.04 o
 -11   1   2        0.60       20.02     81.44 o
 -10   1   2     2214.27     2156.55    112.09 o
  -9   1   2     1940.93     2137.34    103.19 o
  -8   1   2    13638.57    13112.94    189.43 o
  -7   1   2      429.59      477.10     67.89 o
  -6   1   2      583.60      656.69     52.30 o
  -5   1   2     2419.50     2708.86     66.37 o
  -4   1   2        1.86       47.09     39.32 o
  -3   1   2     2635.37     1676.53     36.63 o
  -2   1   2     4004.95     4352.63     45.59 o
  -1   1   2     3902.00     4755.48    120.88 o
   0   1   2      221.34      488.30     20.65 o
   1   1   2     4880.83     4702.57     74.19 o
   2   1   2      670.68      517.01     36.76 o
   3   1   2     3708.44     2956.06     61.70 o
   4   1   2     4500.94     3988.20    136.88 o
   5   1   2     1238.14      916.25     66.05 o
   6   1   2    10092.35     9168.49    171.67 o
   7   1   2      450.44      494.71     60.95 o
   8   1   2       98.51      181.84     59.55 o
   9   1   2        3.86       55.28     85.44 o
  10   1   2      500.54      460.56     96.38 o
  11   1   2      468.13      647.34    104.38 o
  12   1   2        4.27       73.46     94.24 o
  13   1   2      187.46      165.13     98.73 o
  14   1   2       29.11       62.93     97.84 o
  15   1   2       11.70       12.68     97.84 o
  16   1   2       35.99      139.32    140.26 o
  17   1   2       10.21       26.20    153.22 o
 -17   2   2       18.38       13.50     83.35 o
 -16   2   2        3.11      -53.82     95.86 o
 -15   2   2      269.10      206.44     96.95 o
 -14   2   2       49.74      155.08     88.48 o
 -13   2   2      816.38      556.61     74.63 o
 -12   2   2      196.73      163.91     64.42 o
 -11   2   2     2788.58     2863.45    100.96 o
 -10   2   2      393.62      393.62     61.97 o
  -9   2   2      398.95      428.18     60.01 o
  -8   2   2     1213.91     1128.67     64.35 o
  -7   2   2     1941.44     1912.11     67.27 o
  -6   2   2     1939.73     2215.61     92.58 o
  -5   2   2     4530.80     4250.94     92.12 o
  -4   2   2     6296.35     6325.77    131.57 o
  -3   2   2    14937.81    16672.44    128.06 o
  -2   2   2    27165.70    25133.39    308.02 o
  -1   2   2    12580.97    13907.56    102.42 o
   0   2   2      431.58      547.99     25.16 o
   1   2   2     4538.47     3866.07    167.94 o
   2   2   2     1358.43     1117.07     53.41 o
   3   2   2     1142.92     1332.10     62.15 o
   4   2   2        2.04       42.79     53.86 o
   5   2   2      609.55      498.24     61.45 o
   6   2   2    11339.42    11333.48    160.21 o
   7   2   2      396.66      375.15     66.57 o
   8   2   2     1208.04     1093.04     82.85 o
   9   2   2      937.35      817.35     74.24 o
  10   2   2       26.51       96.89     89.19 o
  11   2   2      301.60      340.57     99.80 o
  12   2   2      708.04      682.86    108.14 o
  13   2   2      194.70      153.47     93.91 o
  14   2   2       43.67       12.73     98.30 o
  15   2   2      188.54      275.01    119.03 o
  16   2   2       75.53       57.93    100.84 o
  17   2   2       24.13       86.64    157.51 o
 -17   3   2       62.52       55.83    132.99 o
 -16   3   2       10.73       12.70     99.79 o
 -15   3   2      271.68      203.32     96.62 o
 -14   3   2      148.78      267.28     94.17 o
 -13   3   2      248.07      288.93     93.45 o
 -12   3   2        5.83       65.10     62.04 o
 -11   3   2      562.27      639.57     69.19 o
 -10   3   2     3727.22     3460.63    100.30 o
  -9   3   2      364.93      348.72     56.68 o
  -8   3   2       80.73      117.68     56.51 o
  -7   3   2     1807.26     1852.98     76.95 o
  -6   3   2      437.13      512.54     54.83 o
  -5   3   2    15766.70    17516.73    167.15 o
  -4   3   2       74.40      195.98     41.87 o
  -3   3   2      301.81      367.00     39.04 o
  -2   3   2      231.07      178.68     35.10 o
  -1   3   2       88.82       82.53     32.94 o
   0   3   2     5261.72     4315.78     99.59 o
   1   3   2     1187.28     1034.76     32.46 o
   2   3   2      432.04      351.88     50.43 o
   3   3   2      382.95      576.89     58.34 o
   4   3   2      730.11      798.97     61.04 o
   5   3   2     2685.74     2262.98     84.06 o
   6   3   2      512.24      898.93     71.74 o
   7   3   2     1576.36     1520.80     80.66 o
   8   3   2      393.14      310.42     69.79 o
   9   3   2      524.81      413.51     76.51 o
  10   3   2     2372.37     2245.52    111.98 o
  11   3   2      170.28      167.46     94.99 o
  12   3   2        9.65       56.07     91.29 o
  13   3   2       20.12       15.16     95.16 o
  14   3   2      454.26      494.31    106.49 o
  15   3   2      146.14       19.82     98.19 o
  16   3   2       27.14       89.63    103.53 o
 -17   4   2       66.69      207.12    151.90 o
 -16   4   2       52.43       82.11    101.23 o
 -15   4   2      286.24      227.26    101.38 o
 -14   4   2      195.94      211.55     94.44 o
 -13   4   2        5.26      165.52     90.92 o
 -12   4   2      233.82      201.45     88.73 o
 -11   4   2      511.97      532.55     92.87 o
 -10   4   2     1060.95     1079.23     69.06 o
  -9   4   2      994.41      988.93    117.83 o
  -8   4   2      235.78      271.09     56.48 o
  -7   4   2     4983.76     4309.53    270.00 o
  -6   4   2     1781.76     1576.42     80.09 o
  -5   4   2    15493.00    16088.10    162.73 o
  -4   4   2     6371.80     7401.36    127.74 o
  -3   4   2     4052.03     3496.41     48.20 o
  -2   4   2     3080.48     3779.79     52.13 o
  -1   4   2     1179.86     1445.03     82.16 o
   0   4   2      642.41      665.12     41.65 o
   1   4   2     7420.81     6848.46    192.44 o
   2   4   2     1615.36     1915.11    104.96 o
   3   4   2     4054.69     3514.68     89.30 o
   4   4   2     3013.44     2983.97     86.23 o
   5   4   2      540.49      589.89     64.31 o
   6   4   2      583.24      498.44     63.93 o
   7   4   2     1152.08      830.37     74.69 o
   8   4   2     2743.48     2479.27    104.23 o
   9   4   2      559.17      628.47     81.72 o
  10   4   2       86.27      108.27    103.45 o
  11   4   2      292.23      436.98    138.35 o
  12   4   2       65.69       69.96     93.70 o
  13   4   2      263.81      251.73     98.73 o
  14   4   2      199.07      193.97     98.36 o
  15   4   2      133.20      212.73    106.89 o
  16   4   2      284.83      514.45    117.27 o
 -16   5   2       39.76       56.25    133.89 o
 -15   5   2       18.36      144.24     97.59 o
 -14   5   2      195.92      214.94     96.22 o
 -13   5   2       23.90       49.41     89.01 o
 -12   5   2        4.23       16.49     83.22 o
 -11   5   2      422.58      422.04    123.88 o
 -10   5   2      468.79      375.18    119.65 o
  -9   5   2     1254.28     1205.38    134.76 o
  -8   5   2     1012.22      933.12     69.14 o
  -7   5   2      926.87     1035.47     76.09 o
  -6   5   2     2399.12     2347.01     72.42 o
  -5   5   2     2217.07     1956.10     77.84 o
  -4   5   2      220.42      245.30     27.36 o
  -3   5   2    18657.66    19944.73    115.54 o
  -2   5   2      620.62      446.03     40.46 o
  -1   5   2       56.27      177.31     53.58 o
   0   5   2     1102.22     1154.35     64.18 o
   1   5   2      586.63      394.46     31.04 o
   2   5   2      118.65      198.79     53.21 o
   3   5   2     1224.08     1397.61     69.23 o
   4   5   2     2538.65     2681.75     88.54 o
   5   5   2     9911.49     9836.41    304.26 o
   6   5   2       71.07       72.06     59.11 o
   7   5   2     1239.85     1335.61     82.59 o
   8   5   2      248.62      337.06     72.65 o
   9   5   2      100.71      112.14     66.53 o
  10   5   2      330.80      292.80    129.35 o
  11   5   2      110.65      -12.32    130.23 o
  12   5   2      159.37      185.42    134.75 o
  13   5   2       12.65       28.64     96.29 o
  14   5   2       88.35      113.44     98.99 o
  15   5   2        4.16       -6.83     97.86 o
  16   5   2        1.14      117.82    102.59 o
 -16   6   2        5.48       40.00    142.75 o
 -15   6   2       36.27      -52.62    129.15 o
 -14   6   2      203.01      244.54     97.86 o
 -13   6   2      220.83      123.25     91.27 o
 -12   6   2        0.30       23.91    119.18 o
 -11   6   2      260.26      261.70    116.94 o
 -10   6   2      409.41      286.09    125.00 o
  -9   6   2       52.76      124.21    112.32 o
  -8   6   2        8.36       79.93    107.01 o
  -7   6   2     7564.55     7162.18    455.57 o
  -6   6   2       13.13        6.70     28.11 o
  -5   6   2       96.28      118.91     29.15 o
  -4   6   2      471.31      555.02     32.12 o
  -3   6   2      322.34      302.58     40.57 o
  -2   6   2     1959.76     1663.02     60.08 o
  -1   6   2     3899.60     3907.69    145.53 o
   0   6   2        0.07       41.95     51.88 o
   1   6   2       19.15       18.88     27.08 o
   2   6   2      109.01       26.58     52.29 o
   3   6   2      351.81      557.80     60.75 o
   4   6   2     1720.50     1784.56     81.71 o
   5   6   2      206.45      258.52     61.34 o
   6   6   2       19.44       97.97     61.20 o
   7   6   2      282.11      290.84     70.58 o
   8   6   2        8.99       27.87     68.47 o
   9   6   2      271.30      277.83     70.86 o
  10   6   2       14.91       84.47    127.07 o
  11   6   2      938.45     1147.17    160.71 o
  12   6   2       31.19       42.58    132.88 o
  13   6   2      464.93      534.56    146.28 o
  14   6   2       49.12      176.67    139.10 o
  15   6   2       20.02      103.95    107.44 o
  16   6   2       35.13      144.99    164.79 o
 -16   7   2       40.21      115.70    146.32 o
 -15   7   2        0.97       -6.43    132.72 o
 -14   7   2       23.88      109.89     97.17 o
 -13   7   2      425.03      502.06    143.93 o
 -12   7   2       70.37       26.91    121.21 o
 -11   7   2        4.15      107.78    116.52 o
 -10   7   2       42.78       77.38    117.62 o
  -9   7   2      211.88      275.80    123.19 o
  -8   7   2      200.06      312.94    114.54 o
  -7   7   2     1072.88     1270.47    137.62 o
  -6   7   2      714.71      821.68    124.11 o
  -5   7   2     1731.82     1576.74     54.93 o
  -4   7   2     3724.23     3616.64    114.80 o
  -3   7   2      423.88      285.39     45.18 o
  -2   7   2     3486.62     3262.92     80.64 o
  -1   7   2      711.89      616.08     65.53 o
   0   7   2     9405.22     9359.87    150.13 o
   1   7   2      953.51      869.97     68.84 o
   2   7   2       66.25       84.79     46.48 o
   3   7   2      750.03      700.87     68.04 o
   4   7   2       54.08       78.87     59.15 o
   5   7   2     4796.62     4943.69    258.86 o
   6   7   2     1188.87     1025.32     84.56 o
   7   7   2      183.69      176.74     67.40 o
   8   7   2       80.08      115.00     69.84 o
   9   7   2       82.23       32.19    117.89 o
  10   7   2      949.09      807.10    147.81 o
  11   7   2       90.85      128.82    128.77 o
  12   7   2        0.04       55.42    129.28 o
  13   7   2       43.37      183.46    140.03 o
  14   7   2       78.33      159.49    142.56 o
  15   7   2      229.00      232.55    107.10 o
 -15   8   2        1.17       67.21    139.47 o
 -14   8   2      206.77      428.37    151.90 o
 -13   8   2      164.48      168.25    129.37 o
 -12   8   2       22.86       98.66    125.39 o
 -11   8   2      409.69      509.32    132.63 o
 -10   8   2      305.33      442.72    132.79 o
  -9   8   2      166.43       68.20    114.21 o
  -8   8   2      692.35      774.12    137.47 o
  -7   8   2      271.31      356.26     86.83 o
  -6   8   2     1089.81     1237.89    103.14 o
  -5   8   2     2136.23     2057.13     88.19 o
  -4   8   2      439.42      350.14     50.24 o
  -3   8   2       75.06       83.45     48.73 o
  -2   8   2      865.57      993.78     63.23 o
  -1   8   2      145.63      234.74     63.57 o
   0   8   2      465.65      557.92    100.28 o
   1   8   2      241.39      228.49     78.33 o
   2   8   2     1896.48     1996.74    135.31 o
   3   8   2      193.38      269.99     66.92 o
   4   8   2     2363.03     2150.13     97.53 o
   5   8   2      411.20      492.51     73.28 o
   6   8   2      332.96      371.13     71.35 o
   7   8   2        3.53       16.24     66.37 o
   8   8   2       92.37      214.19     73.86 o
   9   8   2      523.38      700.72    142.71 o
  10   8   2       39.24        6.37    121.91 o
  11   8   2      211.50      322.04    137.07 o
  12   8   2      114.59      156.82    136.48 o
  13   8   2      115.12      185.80    152.38 o
  14   8   2      158.98      174.37    144.18 o
  15   8   2        0.06       86.29    156.15 o
 -15   9   2        0.09       50.97    143.78 o
 -14   9   2       84.82      -21.37    128.56 o
 -13   9   2      563.45      786.57    172.05 o
 -12   9   2      153.18       74.60    128.89 o
 -11   9   2       17.02      133.42    130.31 o
 -10   9   2      853.98      769.99    147.34 o
  -9   9   2        3.23      109.34    124.08 o
  -8   9   2      289.23      439.26     94.43 o
  -7   9   2        0.71       80.68     84.96 o
  -6   9   2     1088.20     1116.72    141.05 o
  -5   9   2      799.09     1002.44     99.25 o
  -4   9   2     2957.66     2619.49     87.03 o
  -3   9   2      749.13      746.93     65.96 o
  -2   9   2      562.00      733.04     77.96 o
  -1   9   2      840.98      916.83    146.81 o
   0   9   2     1071.70     1157.86     87.49 o
   1   9   2      445.97      501.80     75.42 o
   2   9   2      689.75      878.62     79.87 o
   3   9   2       13.02      139.56     67.73 o
   4   9   2       19.41       71.37     70.20 o
   5   9   2      271.61      155.01     72.97 o
   6   9   2       77.23       72.43     72.25 o
   7   9   2     2305.17     2267.37    247.21 o
   8   9   2      833.11      825.22    143.89 o
   9   9   2      267.97      145.01    119.55 o
  10   9   2       49.85       33.40    131.03 o
  11   9   2      396.06      551.13    150.56 o
  12   9   2        3.93        3.83    135.92 o
  13   9   2       16.26       21.95    135.37 o
  14   9   2      265.16      192.21    145.35 o
 -15  10   2       15.94      -23.19    144.15 o
 -14  10   2      102.26       97.55     99.71 o
 -13  10   2       16.05       38.08     97.91 o
 -12  10   2      742.06      437.04    114.63 o
 -11  10   2        0.04        6.51     90.59 o
 -10  10   2      131.90      268.89     96.54 o
  -9  10   2       59.33       44.51     87.67 o
  -8  10   2        1.61      -16.05     87.65 o
  -7  10   2       32.13      105.82     87.12 o
  -6  10   2     1306.71     1490.00    118.38 o
  -5  10   2       38.68      210.95     90.34 o
  -4  10   2     2541.01     2304.29    108.67 o
  -3  10   2     1017.83     1024.32     74.88 o
  -2  10   2       63.35      183.27     74.88 o
  -1  10   2      797.24      870.34     87.84 o
   0  10   2      195.04      280.16     78.00 o
   1  10   2       12.64       51.32     59.29 o
   2  10   2     3423.91     3835.42    200.15 o
   3  10   2      109.99      128.02     72.72 o
   4  10   2      466.89      394.43     80.32 o
   5  10   2        4.12      126.66     76.24 o
   6  10   2      506.51      602.27    100.59 o
   7  10   2      721.32      951.24    147.91 o
   8  10   2      453.31      339.77    129.36 o
   9  10   2      316.95      433.26    140.20 o
  10  10   2       28.75       32.88    131.27 o
  11  10   2        0.94      -10.44    129.74 o
  12  10   2      490.84      464.82    161.39 o
  13  10   2      347.36      295.34    150.04 o
 -14  11   2       21.19       38.11    144.41 o
 -13  11   2      840.45      780.83    117.21 o
 -12  11   2       10.00       76.82     95.44 o
 -11  11   2       52.95       87.61    101.17 o
 -10  11   2      566.71      670.98    108.35 o
  -9  11   2        3.44      105.81     93.18 o
  -8  11   2      479.56      604.00    105.37 o
  -7  11   2     2893.56     2966.53    161.39 o
  -6  11   2        5.11       52.26     89.66 o
  -5  11   2       14.84      113.80     92.23 o
  -4  11   2      525.40      745.27    104.31 o
  -3  11   2      244.62      246.28     66.99 o
  -2  11   2      319.68      352.18     79.21 o
  -1  11   2      207.01      135.54     78.34 o
   0  11   2     1342.75     1483.45    107.69 o
   1  11   2      102.38       72.71     74.58 o
   2  11   2       36.19       55.04     62.37 o
   3  11   2      357.33      380.73     82.29 o
   4  11   2      910.10      913.69     96.01 o
   5  11   2     1125.72     1335.26    142.29 o
   6  11   2     1046.97     1171.96    100.83 o
   7  11   2       20.41      138.74    121.80 o
   8  11   2       30.50       99.18    128.03 o
   9  11   2       68.08      126.13    130.77 o
  10  11   2      513.31      415.62    140.95 o
  11  11   2       17.43       -1.52    134.11 o
  12  11   2       16.57       36.10    139.16 o
  13  11   2        9.26       80.14    142.14 o
 -13  12   2       42.49       32.29    153.25 o
 -12  12   2       48.47      169.24    104.00 o
 -11  12   2       14.11       82.40    112.50 o
 -10  12   2      164.28      160.36    102.54 o
  -9  12   2       52.02      133.94     98.55 o
  -8  12   2      172.31      178.20     94.85 o
  -7  12   2      687.39      707.03    147.38 o
  -6  12   2      686.32      823.70    111.33 o
  -5  12   2      571.75      494.75    103.26 o
  -4  12   2      728.37      627.09    100.56 o
  -3  12   2      340.17      336.11    137.66 o
  -2  12   2     1020.72      971.26     94.81 o
  -1  12   2     1622.63     1706.81    110.17 o
   0  12   2        8.40       80.71     84.05 o
   1  12   2      395.77      524.84    105.09 o
   2  12   2     2392.06     2131.17     97.46 o
   3  12   2      103.25      168.12     66.09 o
   4  12   2       78.47       40.50     76.30 o
   5  12   2      125.37      148.46     81.09 o
   6  12   2       47.45       83.51    123.66 o
   7  12   2        3.64       88.10    125.37 o
   8  12   2      798.26      801.46    150.81 o
   9  12   2        7.00       58.66    127.84 o
  10  12   2      355.04      476.16    152.91 o
  11  12   2      203.77      366.61    157.47 o
  12  12   2       11.30       97.68    146.89 o
 -12  13   2        0.33       84.54    144.70 o
 -11  13   2        3.37       56.00    100.67 o
 -10  13   2       63.76      116.15     99.21 o
  -9  13   2      281.18      414.55    109.52 o
  -8  13   2       23.34       71.32     97.86 o
  -7  13   2       20.28      147.10     97.59 o
  -6  13   2      479.99      410.99    104.49 o
  -5  13   2       29.91       69.10     92.76 o
  -4  13   2      276.94      404.40    142.00 o
  -3  13   2      206.71      191.72    126.64 o
  -2  13   2       30.39       42.01     77.86 o
  -1  13   2      129.84      216.60     82.02 o
   0  13   2      209.17      217.26     84.13 o
   1  13   2      622.86      583.66     94.40 o
   2  13   2       62.04      154.56     84.07 o
   3  13   2     1312.06     1280.19     88.55 o
   4  13   2      160.60      239.56     72.83 o
   5  13   2      375.85      513.53    127.51 o
   6  13   2      458.09      354.95    140.80 o
   7  13   2       21.04       70.60    127.78 o
   8  13   2        0.30        6.44    132.65 o
   9  13   2       10.24       68.05    140.01 o
  10  13   2        0.06       23.39    137.31 o
  11  13   2        0.20      122.87    151.28 o
 -10  14   2       64.06      134.91    104.33 o
  -9  14   2        3.36       39.60    104.06 o
  -8  14   2        4.60       39.20    101.50 o
  -7  14   2     1654.89     1371.88    135.00 o
  -6  14   2       73.91       69.28     99.90 o
  -5  14   2      280.60      424.37    104.53 o
  -4  14   2       12.31       65.48    128.94 o
  -3  14   2       25.68        9.84    131.08 o
  -2  14   2      472.84      255.95    130.72 o
  -1  14   2       38.76       97.96     82.08 o
   0  14   2      166.61      167.43     87.67 o
   1  14   2      526.22      646.82     96.80 o
   2  14   2       76.56       19.43     81.31 o
   3  14   2       55.38      174.55     89.90 o
   4  14   2      519.23      326.85     76.10 o
   5  14   2        2.55       46.92     94.37 o
   6  14   2        4.86       77.15     94.08 o
   7  14   2       25.03       88.17     95.92 o
   8  14   2      399.90      677.66    156.57 o
   9  14   2       93.30       70.82    143.62 o
  10  14   2       69.18       41.38    147.45 o
  -9  15   2      204.03      130.66    114.54 o
  -8  15   2       57.13      121.47    108.57 o
  -7  15   2       17.25      118.70    106.08 o
  -6  15   2      149.45      193.02    103.46 o
  -5  15   2       34.49      133.62    145.66 o
  -4  15   2      201.58      295.06    148.37 o
  -3  15   2        0.11      209.25    134.88 o
  -2  15   2       35.16      -39.51    124.08 o
  -1  15   2      313.85      328.30     93.87 o
   0  15   2        6.42       23.56     88.27 o
   1  15   2      105.52      128.61     87.93 o
   2  15   2        2.30       15.43     84.16 o
   3  15   2      139.08      153.71     89.84 o
   4  15   2        8.92      -47.04     94.59 o
   5  15   2      226.66      393.19    105.56 o
   6  15   2       21.07       93.05     99.59 o
   7  15   2       14.96      166.17     99.70 o
   8  15   2        6.24      -30.17     99.28 o
   9  15   2        1.17       28.37    145.24 o
  -7  16   2       43.68      101.79    109.01 o
  -6  16   2      215.59      194.90    149.10 o
  -5  16   2       99.25      125.81    135.15 o
  -4  16   2       87.17       -6.56    137.27 o
  -3  16   2        0.48       -5.30    134.69 o
  -2  16   2       33.25       84.73    141.19 o
  -1  16   2      106.16      171.04    133.70 o
   0  16   2       30.24       -7.77     90.68 o
   1  16   2       34.49      100.66     92.21 o
   2  16   2       26.25       34.63     89.73 o
   3  16   2       29.41       42.79    139.03 o
   4  16   2       23.79       48.33    136.46 o
   5  16   2        0.09      130.22    120.15 o
   6  16   2      197.98      170.42    103.84 o
   7  16   2      136.26      181.43    107.19 o
  -5  17   2      168.84      154.41    147.35 o
  -4  17   2      221.13      234.06    157.28 o
  -3  17   2        7.22       99.36    141.62 o
  -2  17   2      154.54       81.23    138.74 o
  -1  17   2        8.21      -35.37    132.47 o
   0  17   2        4.93       32.98    133.78 o
   1  17   2       64.96       79.82     94.09 o
   2  17   2        0.02       -7.36     96.27 o
   3  17   2       11.93        5.46    136.99 o
   4  17   2        4.37      -69.53    142.88 o
   5  17   2        2.81      135.32    147.05 o
  -2  18   2       12.95      172.43    147.15 o
  -1  18   2      114.73      209.25    144.13 o
   0  18   2       39.66       93.14    140.96 o
   1  18   2        5.23       27.88    132.62 o
   2  18   2       29.73       47.47    140.87 o
   3  18   2       36.39       20.15    145.29 o
 -15   0   3      163.86      168.22     89.47 o
 -13   0   3      243.91      213.44     83.95 o
 -11   0   3     7300.91     7007.96    173.62 o
  -9   0   3      247.16      285.76     70.85 o
  -7   0   3       61.46      127.48     55.18 o
  -5   0   3     4827.53     5387.94     71.09 o
  -3   0   3       72.57       41.00     23.99 o
  -1   0   3      887.38      908.93     93.70 o
   1   0   3   188989.75   209046.94   4403.67 o
   3   0   3     1531.24     2258.37    106.20 o
   5   0   3      412.82      644.09     79.94 o
   7   0   3     2335.32     2626.20    103.71 o
   9   0   3     1036.55      948.84    147.38 o
  11   0   3       61.91      121.41    140.10 o
  13   0   3      991.72      820.87    159.82 o
  15   0   3       86.45      183.68    150.03 o
 -17   1   3      208.84      133.38     99.77 o
 -16   1   3      452.06      511.82     85.55 o
 -15   1   3       27.21       19.44     63.44 o
 -14   1   3      201.32      113.78     61.38 o
 -13   1   3       31.91      103.52     57.22 o
 -12   1   3       15.70       38.45     63.58 o
 -11   1   3      840.36      951.19     77.32 o
 -10   1   3     2321.25     2330.20     90.36 o
  -9   1   3      519.59      708.78     64.51 o
  -8   1   3      938.13     1007.84     63.71 o
  -7   1   3     4985.22     4763.85     91.69 o
  -6   1   3     4693.46     4113.24     71.10 o
  -5   1   3      648.37      805.40     25.39 o
  -4   1   3     2149.86     1514.44     78.21 o
  -3   1   3     4573.75     4235.08     45.05 o
  -2   1   3        5.12       50.77     19.61 o
  -1   1   3      690.90      422.72     27.11 o
   0   1   3       40.36       48.64     18.74 o
   1   1   3    16719.27    16442.96     96.68 o
   2   1   3      199.42      215.99     39.57 o
   3   1   3       50.52      167.07     44.60 o
   4   1   3     2105.13     2061.62     64.61 o
   5   1   3     2381.92     2075.75     67.73 o
   6   1   3      501.17      450.82     66.32 o
   7   1   3     3085.39     3153.75    111.14 o
   8   1   3     2004.18     1830.25     86.78 o
   9   1   3       32.43       80.44     65.81 o
  10   1   3      274.53      369.35     97.56 o
  11   1   3     1381.84     1561.28    123.30 o
  12   1   3      582.40      575.42    108.81 o
  13   1   3      398.20      590.50    108.59 o
  14   1   3       32.94      120.82    102.53 o
  15   1   3       14.08      124.54    101.82 o
  16   1   3       31.34       95.07    106.23 o
 -17   2   3      218.47      283.54    100.56 o
 -16   2   3        5.29       45.92     89.12 o
 -15   2   3        0.30       22.05     74.07 o
 -14   2   3       78.44      105.05     68.36 o
 -13   2   3      540.50      657.14     77.01 o
 -12   2   3      330.05      313.67     67.28 o
 -11   2   3      544.29      640.97     70.56 o
 -10   2   3        8.90       98.90     57.46 o
  -9   2   3     1720.91     1654.00     76.24 o
  -8   2   3     3084.79     3213.41     86.75 o
  -7   2   3       44.22       45.79     45.09 o
  -6   2   3       16.02      136.56     42.64 o
  -5   2   3      980.02     1284.82     51.73 o
  -4   2   3     3424.09     3210.66     57.91 o
  -3   2   3      282.78      627.50     38.42 o
  -2   2   3     5157.35     5685.94     70.83 o
  -1   2   3    21898.33    26218.23    194.91 o
   0   2   3     7847.59     6239.92     75.88 o
   1   2   3      722.68      607.29     33.84 o
   2   2   3       80.30      198.21     50.23 o
   3   2   3     2347.48     2053.98     75.44 o
   4   2   3      527.08      321.29     57.13 o
   5   2   3     1041.47     1160.35     71.85 o
   6   2   3     1390.09     1436.46     83.44 o
   7   2   3      644.40      621.67     85.28 o
   8   2   3      626.33      643.67     82.32 o
   9   2   3      258.89      177.53     80.85 o
  10   2   3     1587.31     1767.64     94.85 o
  11   2   3      133.81      364.86    102.36 o
  12   2   3     2558.12     2644.61    148.04 o
  13   2   3      729.53      632.72    112.28 o
  14   2   3       83.32       90.58     98.40 o
  15   2   3      269.86      149.35    107.16 o
  16   2   3      154.00      169.00    105.53 o
 -17   3   3       69.72       73.91     94.40 o
 -16   3   3        1.16      -37.88     92.11 o
 -15   3   3      414.62      397.48    141.45 o
 -14   3   3      764.51      707.73    104.11 o
 -13   3   3       90.07      101.31     82.01 o
 -12   3   3       21.99       75.47     60.04 o
 -11   3   3      473.68      461.50     66.58 o
 -10   3   3       73.69      178.57     58.77 o
  -9   3   3      383.20      472.46     59.42 o
  -8   3   3       95.18      136.86     49.40 o
  -7   3   3     1035.30     1309.47     72.90 o
  -6   3   3     2765.04     3177.87    112.28 o
  -5   3   3     8976.84     7668.20    174.17 o
  -4   3   3      208.12      227.38     41.77 o
  -3   3   3     1505.18     1267.01     45.75 o
  -2   3   3     4603.94     4818.52     81.57 o
  -1   3   3     2812.41     2984.61    192.90 o
   0   3   3      904.30      858.08     37.43 o
   1   3   3     2043.18     1761.55     44.07 o
   2   3   3        2.98       88.23     31.16 o
   3   3   3        6.41       13.23     51.34 o
   4   3   3      699.67      759.98     77.70 o
   5   3   3      107.77      146.60     58.63 o
   6   3   3     1504.37     1161.63     79.61 o
   7   3   3      452.33      457.15     70.65 o
   8   3   3      341.76      225.19     75.79 o
   9   3   3      163.37      207.78     77.96 o
  10   3   3     1595.58     1465.23    103.88 o
  11   3   3        1.44       91.65     69.16 o
  12   3   3      168.81      218.67     97.87 o
  13   3   3      150.35      245.81    100.01 o
  14   3   3      103.34       34.94    104.57 o
  15   3   3       67.63       69.21    100.94 o
  16   3   3        1.96       90.08    129.28 o
 -17   4   3        8.26       47.08     93.32 o
 -16   4   3        9.46       31.96    133.23 o
 -15   4   3        3.60       66.73    125.61 o
 -14   4   3        6.31       45.21     88.31 o
 -13   4   3      160.23      150.07     87.34 o
 -12   4   3      320.50      255.57     86.08 o
 -11   4   3        9.33       86.01     56.03 o
 -10   4   3     1015.99     1075.28     71.07 o
  -9   4   3     1747.79     1725.85     88.50 o
  -8   4   3     3265.03     2912.00    101.03 o
  -7   4   3      858.65      940.82     71.56 o
  -6   4   3     2089.69     2222.43     68.33 o
  -5   4   3      139.86      310.10     43.09 o
  -4   4   3      921.23     1361.05     53.41 o
  -3   4   3     2815.23     2860.46     56.26 o
  -2   4   3     1555.39     1343.17     70.44 o
  -1   4   3     2346.40     1893.54    143.27 o
   0   4   3     2772.77     2289.09     54.11 o
   1   4   3       40.92       28.13     30.80 o
   2   4   3     4049.12     2831.28     65.36 o
   3   4   3     1551.05     1797.13     74.68 o
   4   4   3        9.29      105.62     53.09 o
   5   4   3       40.86       64.87     58.53 o
   6   4   3      103.30      165.94     62.25 o
   7   4   3      190.58      175.71     68.34 o
   8   4   3      604.68      736.75     80.88 o
   9   4   3      130.68      201.65     77.21 o
  10   4   3      100.11      146.85     78.79 o
  11   4   3      547.89      561.89     98.44 o
  12   4   3       59.04      179.01     99.31 o
  13   4   3       56.22      155.36    100.82 o
  14   4   3      649.52      488.13    115.73 o
  15   4   3       58.68       62.77    102.25 o
  16   4   3      345.52      259.30    118.46 o
 -17   5   3        9.87      -22.51    152.09 o
 -16   5   3       12.28       48.09    128.18 o
 -15   5   3        2.63      -54.84    129.61 o
 -14   5   3      305.08      387.63    141.27 o
 -13   5   3       28.41      121.09     90.45 o
 -12   5   3      632.41      648.90     97.51 o
 -11   5   3      361.34      420.09     88.67 o
 -10   5   3     1218.28     1165.55    140.15 o
  -9   5   3      918.38      922.97     88.89 o
  -8   5   3      599.70      574.59     64.35 o
  -7   5   3       81.00      114.30     49.53 o
  -6   5   3      148.16      115.76     42.37 o
  -5   5   3      178.77      162.32     24.29 o
  -4   5   3     5676.54     6601.69    186.18 o
  -3   5   3     4438.42     4760.68     62.66 o
  -2   5   3      704.16      696.32     45.63 o
  -1   5   3       11.50       67.87     44.82 o
   0   5   3      679.00      518.75     54.21 o
   1   5   3      148.85      129.29     30.73 o
   2   5   3      216.44      205.15     25.14 o
   3   5   3      171.08      416.78     59.14 o
   4   5   3      256.78      241.68     56.93 o
   5   5   3      510.25      523.14     67.72 o
   6   5   3       10.41       53.59     63.73 o
   7   5   3        6.20       89.60     66.38 o
   8   5   3      152.24      141.93     73.12 o
   9   5   3       16.96       68.54     76.31 o
  10   5   3     2191.00     2429.81    117.84 o
  11   5   3       40.81      119.82    124.69 o
  12   5   3       81.02       60.87    132.49 o
  13   5   3       19.32       80.00    101.05 o
  14   5   3       16.25      134.67    106.71 o
  15   5   3       10.16      108.94    106.26 o
  16   5   3        0.29       65.85    155.38 o
 -16   6   3       10.84      -75.95    136.33 o
 -15   6   3       21.28       11.08    132.28 o
 -14   6   3       71.35      108.66    127.81 o
 -13   6   3       47.00       85.54    120.74 o
 -12   6   3      102.60      171.41     89.81 o
 -11   6   3      343.56      341.48    122.83 o
 -10   6   3      111.53      270.19    114.46 o
  -9   6   3     1211.72     1248.70    143.06 o
  -8   6   3     3086.62     2858.54    118.90 o
  -7   6   3        0.03       76.41     43.03 o
  -6   6   3     1812.10     1970.87     67.67 o
  -5   6   3       17.89       71.67     26.13 o
  -4   6   3     1429.35     1511.25     43.90 o
  -3   6   3     4575.10     4434.17     66.26 o
  -2   6   3      333.47      495.16     64.82 o
  -1   6   3       29.53       40.52     80.10 o
   0   6   3      691.93      760.73     43.17 o
   1   6   3     1877.14     1748.87     96.17 o
   2   6   3      187.14      101.79     22.47 o
   3   6   3      217.05      336.89     59.79 o
   4   6   3       11.46       24.51     58.94 o
   5   6   3        3.76      -14.21     60.21 o
   6   6   3      371.87      406.77     72.43 o
   7   6   3     2233.65     2285.01    103.11 o
   8   6   3        5.70       46.90     70.46 o
   9   6   3      111.47       28.36     72.54 o
  10   6   3      152.53      126.22    126.30 o
  11   6   3       77.80       77.01    129.52 o
  12   6   3      339.49      542.41    154.09 o
  13   6   3        3.48       -4.69    128.11 o
  14   6   3      299.71      435.04    109.73 o
  15   6   3        0.81      257.60    110.70 o
 -16   7   3      343.98      320.78    146.35 o
 -15   7   3      164.36      322.07    145.64 o
 -14   7   3      206.10      153.03    133.19 o
 -13   7   3      325.85      312.85    138.14 o
 -12   7   3       11.94       13.90    118.43 o
 -11   7   3     1002.94     1188.11    150.44 o
 -10   7   3      345.01      430.67    124.36 o
  -9   7   3      171.79      227.59     86.74 o
  -8   7   3     1256.70     1359.94    104.25 o
  -7   7   3     1434.18     1369.21     97.60 o
  -6   7   3      389.92      306.03     49.63 o
  -5   7   3      566.07      579.63     61.54 o
  -4   7   3       34.56       60.51     29.31 o
  -3   7   3      308.21      249.97     41.85 o
  -2   7   3      465.60      562.76     59.67 o
  -1   7   3      582.28      662.49    103.74 o
   0   7   3       11.44      106.21     37.40 o
   1   7   3       17.69       33.73     30.69 o
   2   7   3      232.57      295.55     59.74 o
   3   7   3      428.30      429.69     65.27 o
   4   7   3      863.24      847.93     75.46 o
   5   7   3      422.22      516.09     73.69 o
   6   7   3      626.64      561.34     80.46 o
   7   7   3       96.54      176.32     72.00 o
   8   7   3     4378.69     4278.92    136.57 o
   9   7   3       38.17       60.73     73.74 o
  10   7   3      307.81      282.04    132.14 o
  11   7   3      244.64      310.29    133.69 o
  12   7   3       50.49       92.77    131.99 o
  13   7   3      257.22      250.87    144.10 o
  14   7   3      102.57      210.41    144.90 o
  15   7   3       20.04      192.02    140.50 o
 -15   8   3      590.41      505.73    165.79 o
 -14   8   3       25.98      121.69    132.16 o
 -13   8   3       11.59      117.73     90.23 o
 -12   8   3      175.01      159.93     89.06 o
 -11   8   3     1006.59     1000.46    107.88 o
 -10   8   3      134.86       74.35     91.24 o
  -9   8   3       42.98       71.96     81.64 o
  -8   8   3        1.70        9.25     81.87 o
  -7   8   3      716.00      708.63     91.71 o
  -6   8   3      717.95      701.31     91.86 o
  -5   8   3     1694.53     1626.01    105.23 o
  -4   8   3     2334.40     2249.95     76.06 o
  -3   8   3      539.85      563.56     54.44 o
  -2   8   3      294.67      234.02     57.82 o
  -1   8   3     1390.93     1655.82    131.01 o
   0   8   3      271.94      328.98     42.42 o
   1   8   3       29.39       36.83     33.38 o
   2   8   3       59.22      131.47     63.48 o
   3   8   3     2388.60     2463.35    100.78 o
   4   8   3      467.06      545.26     74.24 o
   5   8   3      136.62      187.86     71.71 o
   6   8   3        1.86       50.26     67.96 o
   7   8   3      218.09      150.78     76.81 o
   8   8   3       70.06      155.80     79.84 o
   9   8   3     2210.30     2553.59    191.18 o
  10   8   3      125.75      220.18    133.27 o
  11   8   3        4.01      154.27    134.63 o
  12   8   3      729.65      713.41    161.93 o
  13   8   3      136.36      246.44    153.98 o
  14   8   3      183.23      215.69    148.57 o
 -15   9   3        8.78      -86.99    149.81 o
 -14   9   3       10.80       20.25     93.11 o
 -13   9   3      193.82      152.38     98.24 o
 -12   9   3      325.48      317.20    102.87 o
 -11   9   3      207.62      131.07     87.55 o
 -10   9   3        5.85      107.21     86.86 o
  -9   9   3       44.83       86.94     85.35 o
  -8   9   3       37.72       78.48     85.98 o
  -7   9   3      658.71      702.17    105.64 o
  -6   9   3      695.55      640.42     96.88 o
  -5   9   3      440.32      553.94     90.94 o
  -4   9   3      623.06      785.44     95.68 o
  -3   9   3     3637.68     3623.77     96.05 o
  -2   9   3      677.47      585.13    105.34 o
  -1   9   3      593.43      560.01     78.60 o
   0   9   3      872.75     1101.91    126.50 o
   1   9   3     4901.02     4596.89    130.07 o
   2   9   3     1202.25     1133.66     85.78 o
   3   9   3      629.12      611.74     78.17 o
   4   9   3       44.88      117.07     69.27 o
   5   9   3        2.74       73.25     71.77 o
   6   9   3       38.48      103.36     75.71 o
   7   9   3       44.98       93.73     78.94 o
   8   9   3       71.52       92.11     78.14 o
   9   9   3       82.44       17.24    123.21 o
  10   9   3       68.38       24.29    127.46 o
  11   9   3      326.22      264.16    135.06 o
  12   9   3       36.11      220.04    142.94 o
  13   9   3      903.01      806.31    165.51 o
  14   9   3      118.80      200.15    144.72 o
 -14  10   3       66.14      112.38    102.08 o
 -13  10   3       13.68       -5.70     94.91 o
 -12  10   3      314.69      280.12    101.29 o
 -11  10   3      818.54      871.15    115.15 o
 -10  10   3       14.89       56.93     90.39 o
  -9  10   3      589.46      572.11    100.25 o
  -8  10   3      479.03      449.03     95.89 o
  -7  10   3       25.23       54.66     90.55 o
  -6  10   3      442.38      462.71     95.85 o
  -5  10   3      435.63      512.70     94.46 o
  -4  10   3      561.02      658.95     96.81 o
  -3  10   3       14.18       52.55     57.90 o
  -2  10   3      406.82      635.44     81.56 o
  -1  10   3        3.86      114.63     72.95 o
   0  10   3       88.94       36.42     74.03 o
   1  10   3     3071.98     3151.97    122.16 o
   2  10   3      501.37      508.10     80.56 o
   3  10   3      422.68      453.77     81.32 o
   4  10   3      317.84      230.47     78.01 o
   5  10   3     5294.33     5570.67    345.06 o
   6  10   3      559.21      666.65     87.99 o
   7  10   3        1.07      102.52     74.59 o
   8  10   3        6.76       42.43    117.25 o
   9  10   3      222.37      184.44    131.06 o
  10  10   3       33.62       73.71    125.09 o
  11  10   3       78.78       56.78    132.81 o
  12  10   3       94.29      187.16    137.57 o
  13  10   3      138.49       78.49    146.66 o
 -14  11   3        7.61        5.71    147.78 o
 -13  11   3       45.14       19.90    102.28 o
 -12  11   3        0.75       59.90     96.24 o
 -11  11   3      144.47      168.80     94.65 o
 -10  11   3       97.46      142.40     97.91 o
  -9  11   3        0.58       91.10     93.51 o
  -8  11   3      185.00      252.05     95.37 o
  -7  11   3      690.29      691.59    105.90 o
  -6  11   3      135.31      150.74    116.24 o
  -5  11   3      518.95      663.39    100.59 o
  -4  11   3     1728.03     1726.71    121.34 o
  -3  11   3        0.38      240.29    132.77 o
  -2  11   3      597.91      712.21     88.11 o
  -1  11   3       61.00       81.95     76.95 o
   0  11   3       96.90      257.83     82.72 o
   1  11   3       56.83       85.61     77.58 o
   2  11   3      153.86      196.04     80.83 o
   3  11   3     1544.58     1478.20    104.63 o
   4  11   3       72.43       93.92     79.01 o
   5  11   3      392.45      508.86    113.42 o
   6  11   3       26.85       50.38     79.44 o
   7  11   3      249.56      255.16    129.14 o
   8  11   3       63.59      132.64    120.68 o
   9  11   3      113.09        1.35    126.36 o
  10  11   3       35.58      104.30    132.88 o
  11  11   3      466.96      385.35    149.09 o
  12  11   3       77.68      104.67    139.57 o
  13  11   3      101.49       16.66    139.55 o
 -13  12   3      195.56      267.07    155.15 o
 -12  12   3       36.48       21.27    100.14 o
 -11  12   3       45.91       56.46    100.09 o
 -10  12   3     1248.22     1052.63    119.98 o
  -9  12   3      321.61      250.41     99.52 o
  -8  12   3       12.68       37.10     90.66 o
  -7  12   3      144.76      155.09     98.37 o
  -6  12   3      107.99       99.04     95.37 o
  -5  12   3       42.54       37.22     94.86 o
  -4  12   3      459.87      387.07    141.77 o
  -3  12   3      739.83      936.49    155.26 o
  -2  12   3     1843.27     1803.75    108.16 o
  -1  12   3      718.19      586.22     91.03 o
   0  12   3      554.06      438.82     90.51 o
   1  12   3       83.84      116.02     79.45 o
   2  12   3       31.20      122.72     66.76 o
   3  12   3       67.47       95.01     76.93 o
   4  12   3       39.71      137.56     80.55 o
   5  12   3      161.45      284.80     83.44 o
   6  12   3      165.36      248.48     88.39 o
   7  12   3      540.61      840.33    151.54 o
   8  12   3      771.20      659.44    144.58 o
   9  12   3       54.40       36.18    123.89 o
  10  12   3      563.33      508.67    156.67 o
  11  12   3       15.03      118.10    138.72 o
  12  12   3       18.42       58.70    151.33 o
 -12  13   3        5.26      -84.91    139.17 o
 -11  13   3        7.53      -68.85    103.83 o
 -10  13   3      323.61      424.14    107.60 o
  -9  13   3       23.84      153.73    104.97 o
  -8  13   3      116.44      160.29     97.66 o
  -7  13   3      180.04      211.23     99.06 o
  -6  13   3      355.66      361.53     97.65 o
  -5  13   3       26.35      141.95     95.45 o
  -4  13   3      728.69      510.85    146.26 o
  -3  13   3      292.59      289.65    133.87 o
  -2  13   3      165.16      198.06    133.89 o
  -1  13   3       13.45       60.56     83.46 o
   0  13   3        0.39       82.34     83.50 o
   1  13   3      811.29      758.43     96.04 o
   2  13   3      773.92      857.82    100.02 o
   3  13   3        3.78       83.69     68.36 o
   4  13   3       82.13       59.92     82.69 o
   5  13   3      313.63      412.46     93.28 o
   6  13   3      278.25      202.38    132.27 o
   7  13   3       13.48       90.16    126.01 o
   8  13   3       13.72      101.21    133.83 o
   9  13   3       17.28       39.81    136.85 o
  10  13   3      235.69      213.51    141.15 o
  11  13   3      396.16      508.74    162.70 o
 -10  14   3       21.27       17.69    103.73 o
  -9  14   3        8.33      105.25    103.36 o
  -8  14   3     1423.99     1472.80    137.14 o
  -7  14   3       32.74      107.32    101.37 o
  -6  14   3      144.04      241.01    101.36 o
  -5  14   3       90.86       31.77    136.82 o
  -4  14   3      496.50      427.54    151.89 o
  -3  14   3        0.84       88.93    131.74 o
  -2  14   3       21.02      196.04    135.01 o
  -1  14   3       62.03       33.05    126.36 o
   0  14   3       19.83       46.72     81.19 o
   1  14   3        3.94       49.87     85.52 o
   2  14   3        3.09      125.41     85.53 o
   3  14   3       24.15       64.70     70.90 o
   4  14   3       26.91       71.43     71.31 o
   5  14   3       48.34       45.37     87.37 o
   6  14   3      325.94      397.25    143.14 o
   7  14   3        0.95      122.94    130.08 o
   8  14   3      118.26      218.27    134.23 o
   9  14   3        0.25       -5.78    135.09 o
  10  14   3       14.56      245.28    161.03 o
  -9  15   3       58.44       99.35    109.41 o
  -8  15   3       43.58       85.12    102.39 o
  -7  15   3      108.20      156.88    108.47 o
  -6  15   3      417.32      404.77    157.73 o
  -5  15   3       26.10       -0.11    138.73 o
  -4  15   3      107.43      159.14    140.08 o
  -3  15   3       15.13      -25.05    138.16 o
  -2  15   3        0.17      116.23    134.24 o
  -1  15   3       11.01       61.15    124.17 o
   0  15   3      453.96      477.31    100.85 o
   1  15   3       93.28      187.44     90.56 o
   2  15   3        0.33       54.53     89.21 o
   3  15   3      197.05      251.78     94.33 o
   4  15   3      349.75      440.70     80.22 o
   5  15   3       25.51      127.13     96.50 o
   6  15   3       59.20      153.45     96.44 o
   7  15   3       10.62       13.15    100.52 o
   8  15   3       61.96       98.17    145.85 o
   9  15   3      160.60      277.03    153.99 o
  -7  16   3       55.22       36.35    148.94 o
  -6  16   3      110.03      119.52    147.12 o
  -5  16   3        9.86      178.85    149.56 o
  -4  16   3      115.19       35.49    141.55 o
  -3  16   3      118.26       98.80    144.75 o
  -2  16   3      184.64      127.60    136.93 o
  -1  16   3      577.22      688.02    161.96 o
   0  16   3        0.11       74.69    127.94 o
   1  16   3       38.81      115.02     90.56 o
   2  16   3       70.89       90.08     92.88 o
   3  16   3      429.47      327.04     98.80 o
   4  16   3      154.58      249.54    148.36 o
   5  16   3        2.66       68.14     99.41 o
   6  16   3       23.88       63.10     96.70 o
   7  16   3        1.01        7.19    107.11 o
  -4  17   3       24.03        3.58    143.53 o
  -3  17   3       14.52       -6.01    151.70 o
  -2  17   3      487.74      585.31    150.90 o
  -1  17   3        2.41       -8.84    139.29 o
   0  17   3      122.76      190.22    137.02 o
   1  17   3      136.01      120.79    128.12 o
   2  17   3       14.95       45.67     95.19 o
   3  17   3        4.73      -61.24    140.11 o
   4  17   3       16.44      -19.40    145.22 o
   5  17   3       11.26       -1.84    143.83 o
  -1  18   3        1.67       28.91    135.96 o
   0  18   3       51.68       99.13    138.47 o
   1  18   3        8.76      -20.22    139.36 o
   2  18   3        0.14       92.22    136.61 o
   3  18   3       19.79       79.05    143.14 o
 -16   0   4        6.08        4.53    132.27 o
 -14   0   4      499.97      348.91     91.96 o
 -12   0   4     1548.72     1414.16    104.49 o
 -10   0   4      338.90      258.58     75.09 o
  -8   0   4      900.45      897.43     49.54 o
  -6   0   4      299.76      263.53     32.89 o
  -4   0   4     8832.02     7979.12     95.60 o
  -2   0   4     4421.25     4129.30    116.65 o
   0   0   4     1497.42     1772.66    181.20 o
   2   0   4    37811.63    43193.94    363.93 o
   4   0   4      511.01      557.99     88.55 o
   6   0   4     4549.24     4764.73    127.01 o
   8   0   4     2051.99     1798.35    106.11 o
  10   0   4     6443.85     6971.40    271.01 o
  12   0   4     2893.91     2672.09    213.23 o
  14   0   4      514.06      456.02    159.56 o
  16   0   4        9.49       72.49    148.61 o
 -17   1   4      569.77      447.27    154.52 o
 -16   1   4      119.73      -22.73    130.71 o
 -15   1   4      185.33      241.95     78.34 o
 -14   1   4       89.40       83.35     61.71 o
 -13   1   4       22.04       -6.24     55.46 o
 -12   1   4       94.71       96.23     54.93 o
 -11   1   4       69.52      143.57     53.00 o
 -10   1   4     1381.00     1479.69     67.82 o
  -9   1   4       13.95       68.95     45.75 o
  -8   1   4     2574.20     2607.50     58.11 o
  -7   1   4     3718.33     3288.63    116.97 o
  -6   1   4     1329.43     1330.86     40.72 o
  -5   1   4     8132.21     8516.35     96.42 o
  -4   1   4      289.69      289.28     19.22 o
  -3   1   4      241.66      243.93     18.41 o
  -2   1   4     4415.96     3459.04     44.62 o
  -1   1   4     6342.40     7064.14    140.54 o
   0   1   4     6864.94     5704.26     81.51 o
   1   1   4    34791.94    34528.61    144.27 o
   2   1   4      596.22      795.97     48.57 o
   3   1   4      353.27      392.33     49.38 o
   4   1   4      290.50      295.68     49.18 o
   5   1   4      743.40      648.21     56.66 o
   6   1   4     3127.13     2512.02     81.47 o
   7   1   4      609.43      829.78     82.12 o
   8   1   4      171.73      252.31     67.62 o
   9   1   4      758.35      784.70     81.39 o
  10   1   4     1291.14     1119.69    116.79 o
  11   1   4       36.95       98.97     96.62 o
  12   1   4     1792.26     2025.10    140.15 o
  13   1   4      540.93      812.52    119.48 o
  14   1   4        6.57       72.63    106.76 o
  15   1   4       21.51       12.24    103.69 o
  16   1   4        0.92       76.74    109.49 o
 -17   2   4       15.37       32.33    130.16 o
 -16   2   4       13.27       69.51     94.47 o
 -15   2   4      182.51      202.26     96.51 o
 -14   2   4      525.01      406.00     77.33 o
 -13   2   4     2211.95     2245.04     88.03 o
 -12   2   4      955.72      949.20     67.67 o
 -11   2   4       11.94       53.84     53.43 o
 -10   2   4       37.58       64.36     50.85 o
  -9   2   4     1697.65     1745.20     57.16 o
  -8   2   4     3904.33     3783.39     83.45 o
  -7   2   4     1731.17     1442.51     47.55 o
  -6   2   4     2763.80     3212.18     56.82 o
  -5   2   4    11076.86    10971.36    130.13 o
  -4   2   4     1237.21     1249.98     35.52 o
  -3   2   4       32.61       24.84     18.76 o
  -2   2   4       71.44       71.97     24.37 o
  -1   2   4     1762.34     1964.15    118.26 o
   0   2   4    13972.58    14927.31    126.59 o
   1   2   4       41.66      136.68     31.17 o
   2   2   4      779.88      711.79     38.78 o
   3   2   4      884.51     1207.51     56.73 o
   4   2   4     1211.26     1236.88     74.44 o
   5   2   4       37.41       61.76     58.55 o
   6   2   4     3099.79     3084.52    104.14 o
   7   2   4      212.57      247.66     72.01 o
   8   2   4     1031.01     1121.98    103.74 o
   9   2   4      974.05      928.83     98.25 o
  10   2   4     1237.17     1273.30    131.14 o
  11   2   4      446.50      473.14     79.42 o
  12   2   4     1381.11     1340.14    253.70 o
  13   2   4       85.83       35.26     99.09 o
  14   2   4      222.83      210.19    105.34 o
  15   2   4      156.24      110.73    118.72 o
  16   2   4        0.82      121.36    110.56 o
 -17   3   4      106.49       65.76    147.20 o
 -16   3   4       63.79       54.40     92.13 o
 -15   3   4       58.50       40.90     86.28 o
 -14   3   4      504.47      457.13    155.55 o
 -13   3   4        0.52       54.16     63.97 o
 -12   3   4     1241.81     1117.40     71.31 o
 -11   3   4      308.60      382.52     66.05 o
 -10   3   4      312.51      308.90     58.85 o
  -9   3   4     2748.20     2813.11     74.29 o
  -8   3   4      197.10      239.19     42.96 o
  -7   3   4       30.41       55.31     35.77 o
  -6   3   4     3234.29     3399.99     69.76 o
  -5   3   4     1589.58     1489.49     51.92 o
  -4   3   4     1444.38     1768.86     51.11 o
  -3   3   4        3.83      100.92     35.97 o
  -2   3   4     1826.31     1941.03     51.32 o
  -1   3   4      859.92      802.96     31.34 o
   0   3   4     1572.28     1263.09     37.70 o
   1   3   4       16.30       57.14     31.97 o
   2   3   4     3721.10     3391.10    117.63 o
   3   3   4     2259.81     2606.09     83.97 o
   4   3   4     1110.73      996.02     70.14 o
   5   3   4      336.82      499.94     66.19 o
   6   3   4      102.53      128.98     63.28 o
   7   3   4      770.86      882.46     82.44 o
   8   3   4     4722.33     4822.94    140.81 o
   9   3   4     2295.66     2172.30    190.83 o
  10   3   4     1231.24     1257.54    106.22 o
  11   3   4      259.32      285.22     76.13 o
  12   3   4      174.13      216.18     77.08 o
  13   3   4      294.09      340.89    104.96 o
  14   3   4      337.64      354.15    145.11 o
  15   3   4      348.99      346.87    110.09 o
  16   3   4      125.29       84.79    110.27 o
 -17   4   4      130.00       90.48    140.51 o
 -16   4   4        0.89       12.06     91.40 o
 -15   4   4      115.53       94.47     92.88 o
 -14   4   4        9.82       70.47     89.87 o
 -13   4   4        1.58        6.91    117.01 o
 -12   4   4        0.22        9.50    109.87 o
 -11   4   4     2600.24     2541.34     80.58 o
 -10   4   4      217.02      237.21     49.23 o
  -9   4   4      161.73      272.08     48.54 o
  -8   4   4       17.80       28.91     47.80 o
  -7   4   4     1412.25     1507.20     67.13 o
  -6   4   4      928.41     1133.42     58.55 o
  -5   4   4     3131.57     3445.77     69.13 o
  -4   4   4      825.06      798.78     44.20 o
  -3   4   4     7143.64     7184.36     85.14 o
  -2   4   4     2286.59     2591.09     57.02 o
  -1   4   4      237.49      237.51     47.55 o
   0   4   4     6242.09     6047.21     75.85 o
   1   4   4     1525.52     1285.56     44.08 o
   2   4   4      955.44      753.72     42.42 o
   3   4   4      252.66      278.74     56.09 o
   4   4   4     1826.00     1789.44     81.74 o
   5   4   4     3354.22     3275.83    103.87 o
   6   4   4     2954.29     2660.12    105.07 o
   7   4   4       19.51      118.42     69.06 o
   8   4   4      790.08     1084.28     92.47 o
   9   4   4      186.73      247.52     81.52 o
  10   4   4      178.78       91.25     84.12 o
  11   4   4       26.53      202.83     84.33 o
  12   4   4      234.17      292.44    102.37 o
  13   4   4      574.76      565.70    108.05 o
  14   4   4      177.29       82.67    101.82 o
  15   4   4      145.60      141.33    108.82 o
  16   4   4       18.66       53.17    162.91 o
 -17   5   4      113.74       62.60    137.88 o
 -16   5   4       38.25       36.64     93.65 o
 -15   5   4      404.73      503.73    111.20 o
 -14   5   4       82.18      110.35    117.95 o
 -13   5   4      344.66      349.53    127.25 o
 -12   5   4     1445.20     1403.23    153.19 o
 -11   5   4     2979.67     2902.52    127.65 o
 -10   5   4        0.36       51.16     48.21 o
  -9   5   4       77.22      147.32     51.27 o
  -8   5   4       55.41      112.72     49.03 o
  -7   5   4     3541.26     3452.96     88.10 o
  -6   5   4      314.99      442.94     49.11 o
  -5   5   4      114.51       48.79     40.79 o
  -4   5   4       35.65       83.77     22.46 o
  -3   5   4     1487.67     1502.55     50.96 o
  -2   5   4       92.52      125.66     36.12 o
  -1   5   4     2511.50     2181.58    104.27 o
   0   5   4      119.55      161.45     34.42 o
   1   5   4       42.13       99.47     33.24 o
   2   5   4     1441.44     1122.42     78.51 o
   3   5   4      362.72      402.93     61.07 o
   4   5   4       13.31        8.40     55.67 o
   5   5   4      220.19      258.23     64.89 o
   6   5   4       55.90      135.94     71.55 o
   7   5   4     7994.66     7694.06    166.04 o
   8   5   4        1.03       51.99     79.09 o
   9   5   4     2853.40     2945.16    127.94 o
  10   5   4       59.93       70.16     81.18 o
  11   5   4      316.34      412.91    124.29 o
  12   5   4      874.62      499.50    152.22 o
  13   5   4      102.16      214.55    102.41 o
  14   5   4       16.47      109.68    103.43 o
  15   5   4      135.89       99.62    105.61 o
 -16   6   4        4.68       15.13    132.80 o
 -15   6   4      310.21      255.67    132.28 o
 -14   6   4      375.58      154.48    131.09 o
 -13   6   4      345.56      119.86    117.36 o
 -12   6   4       53.47      138.37     82.23 o
 -11   6   4      356.11      459.74     85.36 o
 -10   6   4       76.95      123.12     80.11 o
  -9   6   4      160.15      173.52     82.36 o
  -8   6   4      521.77      640.05     58.97 o
  -7   6   4       18.53       57.54     45.78 o
  -6   6   4      194.51      225.74     47.58 o
  -5   6   4     1334.53     1074.52     58.99 o
  -4   6   4     3215.00     2989.78     85.49 o
  -3   6   4    10005.07    10239.00     89.83 o
  -2   6   4     2188.93     2319.53     85.13 o
  -1   6   4      521.48      507.16     68.25 o
   0   6   4     5095.45     4431.67    129.39 o
   1   6   4     1367.80     1124.63     77.68 o
   2   6   4     4344.19     3760.75    253.18 o
   3   6   4       71.58       37.49     55.26 o
   4   6   4      149.59      216.09     64.85 o
   5   6   4      371.06      361.62     70.56 o
   6   6   4     1509.54     1510.60     93.61 o
   7   6   4     1310.92     1429.91     96.80 o
   8   6   4      489.62      473.22     84.70 o
   9   6   4     1855.71     1655.66    111.62 o
  10   6   4        1.57       72.31     79.55 o
  11   6   4      298.14      340.28    141.83 o
  12   6   4       35.86       71.52    130.74 o
  13   6   4        9.81      -48.21    134.57 o
  14   6   4        9.55       45.40    104.55 o
  15   6   4      663.27      528.26    121.33 o
 -16   7   4        6.45       -5.18    144.61 o
 -15   7   4      137.65      147.29    141.79 o
 -14   7   4       32.05       -3.38    120.72 o
 -13   7   4       33.26       24.87    124.01 o
 -12   7   4        4.99       68.56     82.67 o
 -11   7   4      549.36      572.63     93.61 o
 -10   7   4      809.73      727.55     94.30 o
  -9   7   4      721.53      707.27     92.43 o
  -8   7   4     1071.70     1276.65    100.73 o
  -7   7   4      446.74      479.73     81.26 o
  -6   7   4      219.57      222.24     48.53 o
  -5   7   4      302.31      333.68     47.64 o
  -4   7   4        1.99       49.03     31.67 o
  -3   7   4        5.62       82.09     39.78 o
  -2   7   4      221.59      269.60     59.81 o
  -1   7   4     1708.07     1445.99     72.55 o
   0   7   4      766.88      742.54     50.63 o
   1   7   4     5412.59     5222.14    303.11 o
   2   7   4      155.68      281.01     44.65 o
   3   7   4      629.69      748.04     71.53 o
   4   7   4     1058.26     1063.43     83.11 o
   5   7   4       11.62       27.96     66.88 o
   6   7   4      676.36      708.42     83.79 o
   7   7   4     5139.42     4835.01    144.39 o
   8   7   4      716.48      674.82     93.47 o
   9   7   4      433.94      335.27     81.76 o
  10   7   4       90.02       96.05     79.19 o
  11   7   4      245.94      314.39    137.34 o
  12   7   4        8.48       13.91    133.54 o
  13   7   4      244.82      297.12    145.51 o
  14   7   4        1.46       45.25    141.11 o
  15   7   4       29.44      169.31    166.24 o
 -15   8   4        1.02      108.45    140.60 o
 -14   8   4      213.94      189.91    137.40 o
 -13   8   4      374.12      194.58     95.23 o
 -12   8   4      764.52      780.27    108.68 o
 -11   8   4       33.90      124.30     83.44 o
 -10   8   4      113.73      197.00     88.29 o
  -9   8   4     2136.11     2029.65    185.59 o
  -8   8   4     1005.99      794.86     97.31 o
  -7   8   4       49.88      114.31     82.07 o
  -6   8   4     5720.86     5472.45    156.69 o
  -5   8   4     1186.54     1319.98     66.47 o
  -4   8   4       18.92      163.60     75.99 o
  -3   8   4      238.41      229.80     48.10 o
  -2   8   4      128.08      144.98     60.41 o
  -1   8   4       88.74       80.90     52.34 o
   0   8   4     1659.73     1740.29     62.08 o
   1   8   4      407.16      528.16     72.92 o
   2   8   4      310.70      481.06     71.73 o
   3   8   4        2.36       34.11     66.72 o
   4   8   4     1187.51     1180.42     89.89 o
   5   8   4       46.50       80.55     70.67 o
   6   8   4     2911.10     2958.51    120.08 o
   7   8   4      162.74      168.14     80.09 o
   8   8   4        7.99       58.67     77.34 o
   9   8   4       71.15      122.32     78.90 o
  10   8   4        0.74       -0.82    120.65 o
  11   8   4      181.86      177.57    127.11 o
  12   8   4      374.64      368.12    152.01 o
  13   8   4       77.15      121.94    141.80 o
  14   8   4      228.44      326.73    165.49 o
 -15   9   4       33.55      -44.61    135.84 o
 -14   9   4       12.01      124.46    139.41 o
 -13   9   4        2.90       25.26     93.64 o
 -12   9   4       32.70      131.07     91.37 o
 -11   9   4       52.93      116.93     86.21 o
 -10   9   4     1644.70     1292.89    115.21 o
  -9   9   4       54.72       99.88     82.20 o
  -8   9   4      302.02      234.67     86.95 o
  -7   9   4        1.05       -4.63     82.16 o
  -6   9   4      694.33      618.30     96.18 o
  -5   9   4       78.90      265.79     85.63 o
  -4   9   4        0.90       84.15     80.81 o
  -3   9   4       36.00       89.74     58.35 o
  -2   9   4     3258.94     3104.22    138.88 o
  -1   9   4     1276.68     1275.37     78.40 o
   0   9   4      847.06      822.08    125.14 o
   1   9   4      160.54      368.15     72.73 o
   2   9   4      100.75      113.92     72.37 o
   3   9   4       61.71      143.49     70.81 o
   4   9   4       67.39       75.17     71.49 o
   5   9   4     2117.91     1717.77    107.02 o
   6   9   4     2961.64     2687.51    153.51 o
   7   9   4       34.95       88.97     75.97 o
   8   9   4       82.67       16.00     78.56 o
   9   9   4      552.49      615.73    140.74 o
  10   9   4        2.51       72.82    125.24 o
  11   9   4       64.33       89.39    130.17 o
  12   9   4      116.04      260.05    147.28 o
  13   9   4       97.23       85.54    143.85 o
  14   9   4       40.19       -4.82    138.61 o
 -14  10   4      255.04      276.40    108.34 o
 -13  10   4       55.21       24.80     95.83 o
 -12  10   4     1257.14     1265.05    126.08 o
 -11  10   4      169.39      164.29     95.10 o
 -10  10   4      172.47      167.28     93.08 o
  -9  10   4      170.83      248.01     92.05 o
  -8  10   4      463.26      485.37    100.59 o
  -7  10   4       25.67       94.24     85.91 o
  -6  10   4      175.32      261.60     90.72 o
  -5  10   4       36.39       72.65     86.69 o
  -4  10   4      265.01      205.90     91.17 o
  -3  10   4      116.09      117.20    130.17 o
  -2  10   4      207.21      223.43     53.89 o
  -1  10   4      939.47     1029.13     92.83 o
   0  10   4        0.74       23.03    112.12 o
   1  10   4      325.77      405.88     77.49 o
   2  10   4      165.26      163.06     75.64 o
   3  10   4       24.40       87.08     75.84 o
   4  10   4        4.47       71.50     78.19 o
   5  10   4       71.51      147.49     79.41 o
   6  10   4      375.96      459.82     89.97 o
   7  10   4      210.97      222.74     82.54 o
   8  10   4      150.85      147.23     78.19 o
   9  10   4      179.96      203.95    131.00 o
  10  10   4     1102.95     1140.21    168.37 o
  11  10   4       84.12      177.78    131.78 o
  12  10   4      415.79      500.53    155.88 o
  13  10   4      175.55      141.28    139.98 o
 -14  11   4       11.45       29.63    138.49 o
 -13  11   4      145.37      190.34     98.62 o
 -12  11   4      233.34      168.91     96.25 o
 -11  11   4      282.99      440.03    104.24 o
 -10  11   4      102.16      186.40     94.95 o
  -9  11   4       19.72       19.45     88.99 o
  -8  11   4      143.88       72.81     90.40 o
  -7  11   4       53.15       56.14     88.87 o
  -6  11   4     1821.50     1807.69    126.52 o
  -5  11   4        0.30       25.44     87.00 o
  -4  11   4        5.20       85.49    129.58 o
  -3  11   4     2463.94     2119.32    184.84 o
  -2  11   4      119.67      217.29     80.08 o
  -1  11   4     1591.37     1803.68    107.34 o
   0  11   4     1255.01     1198.76    150.29 o
   1  11   4       45.43      188.54     76.85 o
   2  11   4      364.18      393.28    122.70 o
   3  11   4     2176.62     2284.79    117.90 o
   4  11   4      726.21      749.75     95.13 o
   5  11   4       48.39       83.47     79.64 o
   6  11   4       23.69       49.25     81.35 o
   7  11   4      231.51      150.05     81.31 o
   8  11   4      218.13      193.00    125.48 o
   9  11   4      276.68      445.75    142.66 o
  10  11   4      118.25      120.87    129.89 o
  11  11   4       36.58      189.63    138.58 o
  12  11   4       29.14       48.62    134.18 o
 -13  12   4       23.77      161.03    147.87 o
 -12  12   4      107.86      204.99    102.26 o
 -11  12   4        0.78        5.50     98.19 o
 -10  12   4       97.59      100.51     94.45 o
  -9  12   4        2.21       47.66     93.26 o
  -8  12   4      384.63      354.44    102.04 o
  -7  12   4      274.68      465.13    100.40 o
  -6  12   4       15.90       83.17     94.79 o
  -5  12   4      680.85      827.76    108.31 o
  -4  12   4       72.80      182.37    130.77 o
  -3  12   4      574.60      459.57    142.88 o
  -2  12   4        6.04      203.31    130.17 o
  -1  12   4     1065.87      854.26     96.09 o
   0  12   4       14.15      112.06     79.12 o
   1  12   4       30.13       52.63    107.16 o
   2  12   4      152.71      192.81     80.86 o
   3  12   4      260.93      259.44     83.93 o
   4  12   4      331.45      329.67     84.53 o
   5  12   4     1311.07     1041.43    189.88 o
   6  12   4        0.67      122.13     96.96 o
   7  12   4       39.02       47.54    120.49 o
   8  12   4      132.09      159.72    128.62 o
   9  12   4      350.87      238.64    129.25 o
  10  12   4       73.73      164.12    138.07 o
  11  12   4       46.81       50.41    149.93 o
  12  12   4      645.54      795.88    180.43 o
 -12  13   4       51.02       93.54    153.51 o
 -11  13   4      151.54      110.88    104.59 o
 -10  13   4       26.73      115.59    100.15 o
  -9  13   4      601.96      571.07    112.57 o
  -8  13   4      549.30      474.11    109.13 o
  -7  13   4        1.48      132.88     95.03 o
  -6  13   4      878.21      848.52    111.33 o
  -5  13   4      314.87      503.11    152.10 o
  -4  13   4      407.12      258.51    139.51 o
  -3  13   4      125.64       93.15    127.38 o
  -2  13   4       42.16      127.46    120.79 o
  -1  13   4       21.87      182.06    125.55 o
   0  13   4       11.63      156.70     84.55 o
   1  13   4      565.60      677.45     97.76 o
   2  13   4      203.67      224.68    119.05 o
   3  13   4      441.48      518.08     93.30 o
   4  13   4      211.16      365.94     91.37 o
   5  13   4        0.03       49.59     84.44 o
   6  13   4       68.07      126.29     89.34 o
   7  13   4      150.09      185.62    128.29 o
   8  13   4        0.70       17.16    129.75 o
   9  13   4      232.96      168.61    137.01 o
  10  13   4       55.14       59.39    142.35 o
  11  13   4       53.39      103.28    140.90 o
 -10  14   4       59.46      182.33    103.77 o
  -9  14   4        7.14       53.12     98.29 o
  -8  14   4      147.66      151.76    103.96 o
  -7  14   4      216.41       97.21     99.60 o
  -6  14   4       85.90      223.75    150.90 o
  -5  14   4      158.34      198.70    143.20 o
  -4  14   4        0.04       -6.85    131.67 o
  -3  14   4      726.24      881.79    165.05 o
  -2  14   4        3.03      -57.84    128.38 o
  -1  14   4      569.98      479.96    145.40 o
   0  14   4      131.24       92.07     85.96 o
   1  14   4      784.61      865.43    109.57 o
   2  14   4      116.66      113.81     85.38 o
   3  14   4      277.07      231.97     75.31 o
   4  14   4        8.03       47.11     86.06 o
   5  14   4      284.62      246.69     92.52 o
   6  14   4        0.25      -25.15    123.94 o
   7  14   4       94.77       46.38    137.14 o
   8  14   4       16.99       52.79    132.32 o
   9  14   4       26.66      -42.99    141.02 o
  10  14   4       69.54       87.22    152.73 o
  -8  15   4        7.40       -1.11    102.31 o
  -7  15   4      223.58      167.90    143.18 o
  -6  15   4       72.98       97.08    140.21 o
  -5  15   4       17.31       90.98    147.22 o
  -4  15   4      118.57      228.97    145.94 o
  -3  15   4        2.13        6.28    131.11 o
  -2  15   4        7.01       44.02    133.97 o
  -1  15   4      122.52      167.70    138.56 o
   0  15   4       44.37      190.34    128.99 o
   1  15   4        4.81      -34.38     88.87 o
   2  15   4       29.00      110.74     89.23 o
   3  15   4       47.03       46.29     92.77 o
   4  15   4        8.30       69.26     76.62 o
   5  15   4       39.73      107.67     95.18 o
   6  15   4       10.53       26.36    127.04 o
   7  15   4      115.35      262.22    142.87 o
   8  15   4        1.07      -46.17    149.01 o
  -6  16   4      144.93      206.44    153.47 o
  -5  16   4      144.82      262.68    152.55 o
  -3  16   4      111.96      116.27    139.30 o
  -2  16   4        1.81       84.39    139.56 o
  -1  16   4      100.03      175.86    135.84 o
   0  16   4        5.63      -12.28    135.19 o
   1  16   4      220.38      186.98    139.36 o
   2  16   4        9.64       65.07     93.32 o
   3  16   4       64.66      132.03     95.17 o
   4  16   4      366.93      184.94    102.16 o
   5  16   4       11.35       18.72     97.27 o
   6  16   4       45.99       57.23    100.60 o
   7  16   4       76.98      124.98    142.85 o
  -4  17   4      209.22      183.18    148.80 o
  -3  17   4        0.54       51.38    145.05 o
  -2  17   4       73.64       63.00    143.47 o
  -1  17   4       16.18       18.88    130.94 o
   0  17   4      361.33      348.40    148.78 o
   1  17   4       12.47      -26.75    129.36 o
   2  17   4       21.49       60.88     99.70 o
   3  17   4      255.50      166.28    101.91 o
   4  17   4        4.69       60.59    139.47 o
   5  17   4        1.27       90.02    152.04 o
   1  18   4       11.61      150.86    137.58 o
   2  18   4      101.20        9.90    137.57 o
   3  18   4       99.53       84.86    147.89 o
 -17   0   5        0.13      -12.20    130.46 o
 -15   0   5     2836.74     2742.61    210.51 o
 -13   0   5       23.05       -4.64    110.87 o
 -11   0   5     5226.76     4720.10    276.52 o
  -9   0   5      325.05      404.64     71.55 o
  -7   0   5     3373.21     3141.74     73.07 o
  -5   0   5      245.44      214.14     29.95 o
  -3   0   5       88.25       75.77     24.72 o
  -1   0   5        0.40      154.22     51.32 o
   1   0   5    13464.21    14716.54    157.35 o
   3   0   5     4978.67     5801.35    167.39 o
   5   0   5     6065.09     5519.18    183.73 o
   7   0   5      603.96      607.40     83.32 o
   9   0   5      698.59      671.34     96.94 o
  11   0   5     1602.40     1223.95    175.43 o
  13   0   5      930.74     1006.43    176.94 o
  15   0   5       28.48      -23.98    152.45 o
 -17   1   5        0.70      -23.74    126.70 o
 -16   1   5      425.61      351.55     99.58 o
 -15   1   5      281.17      178.75     87.04 o
 -14   1   5        0.30       49.82     85.65 o
 -13   1   5      281.07      288.55     67.72 o
 -12   1   5     1062.50     1098.58     80.87 o
 -11   1   5      947.03      817.00     62.89 o
 -10   1   5     1628.01     1485.78     67.11 o
  -9   1   5      106.90      146.51     46.07 o
  -8   1   5     1082.41      973.39     58.22 o
  -7   1   5     1707.11     1445.74     44.47 o
  -6   1   5       11.85       52.45     18.23 o
  -5   1   5      183.45      167.26     19.47 o
  -4   1   5      242.19      167.45     18.96 o
  -3   1   5       92.12       67.85     22.19 o
  -2   1   5      558.37      732.09     36.60 o
  -1   1   5     1788.89     1484.90     45.60 o
   0   1   5      435.95      405.83     28.68 o
   1   1   5     4648.68     5109.70     60.34 o
   2   1   5     1597.31     1585.91     49.24 o
   3   1   5     5490.08     5805.52     95.23 o
   4   1   5      741.57      550.87     56.31 o
   5   1   5     2947.96     3053.11     85.19 o
   6   1   5      423.55      413.98     59.91 o
   7   1   5      344.75      249.37     63.31 o
   8   1   5        9.58      111.05     66.80 o
   9   1   5        6.97       56.91     71.92 o
  10   1   5     1212.32     1441.49     96.84 o
  11   1   5      245.89      239.08    103.34 o
  12   1   5     1301.45     1644.98    134.08 o
  13   1   5       38.79       91.38    101.45 o
  14   1   5      205.16       90.59    104.00 o
  15   1   5        3.23       84.19    108.38 o
  16   1   5       80.33      245.01    115.55 o
 -17   2   5      340.69      212.35    136.40 o
 -16   2   5      248.61      268.42    143.02 o
 -15   2   5       20.77      117.44    124.39 o
 -14   2   5       58.06      115.15     70.65 o
 -13   2   5        5.15       54.96     72.86 o
 -12   2   5      380.54      464.99     71.58 o
 -11   2   5      134.21      201.03     62.79 o
 -10   2   5      284.36      357.89     54.70 o
  -9   2   5     4034.43     3577.39    129.77 o
  -8   2   5     2292.74     2424.20     58.39 o
  -7   2   5     1014.06      935.92     42.01 o
  -6   2   5        3.87       14.06     28.21 o
  -5   2   5       64.57      145.54     27.87 o
  -4   2   5      756.93      825.63     29.50 o
  -3   2   5       16.92       12.36     22.46 o
  -2   2   5     4251.44     3690.44     57.78 o
  -1   2   5       64.63       51.45     31.63 o
   0   2   5     1020.36      952.46     31.13 o
   1   2   5     3924.44     3703.86     64.04 o
   2   2   5    10500.20    10675.82     96.27 o
   3   2   5     1611.80     1551.29     63.11 o
   4   2   5      212.65      272.60     53.27 o
   5   2   5      903.86     1021.05     80.21 o
   6   2   5      265.96      285.10     72.90 o
   7   2   5      383.05      416.98     77.89 o
   8   2   5        0.82       35.68     75.97 o
   9   2   5      604.36      704.25    115.09 o
  10   2   5       47.42      108.65     76.45 o
  11   2   5     2982.24     2979.26    118.76 o
  12   2   5      482.49      544.63    124.08 o
  13   2   5        4.21       55.48    105.65 o
  14   2   5       21.87       94.26    101.99 o
  15   2   5      346.65      313.62    110.67 o
 -17   3   5       71.48      147.21    150.67 o
 -16   3   5        0.71       48.29    138.43 o
 -15   3   5      136.97      180.35    138.76 o
 -14   3   5     1690.93     1592.58    188.38 o
 -13   3   5       38.20       81.30     63.75 o
 -12   3   5     1270.74     1135.95     84.73 o
 -11   3   5       58.10       95.24     61.61 o
 -10   3   5       14.67       63.92     60.02 o
  -9   3   5     2118.95     1836.77     78.53 o
  -8   3   5      171.15      127.64     38.10 o
  -7   3   5        1.25       29.56     34.03 o
  -6   3   5     1286.72     1351.54     44.70 o
  -5   3   5     1663.47     1722.25     48.72 o
  -4   3   5     7837.56     7854.99     91.62 o
  -3   3   5     1361.40     1603.68     51.20 o
  -2   3   5      421.39      421.53     44.70 o
  -1   3   5      152.99       83.13     20.42 o
   0   3   5       58.97       54.01     26.14 o
   1   3   5     5306.74     5224.25    173.88 o
   2   3   5     8198.54     7369.70     90.71 o
   3   3   5     4635.25     4573.56    106.11 o
   4   3   5     2177.39     2677.46    138.24 o
   5   3   5      628.22      626.50     73.45 o
   6   3   5     4603.13     4968.02    132.83 o
   7   3   5      994.55      908.69     89.77 o
   8   3   5     2863.05     2819.98    122.61 o
   9   3   5      217.05      200.86     88.43 o
  10   3   5      321.61      445.71     95.49 o
  11   3   5        4.26       58.15     74.73 o
  12   3   5      142.81       73.47     76.62 o
  13   3   5        3.58      173.77    101.90 o
  14   3   5        0.49        1.50    106.37 o
  15   3   5        8.25      139.53    106.46 o
 -16   4   5      165.93      137.76    141.11 o
 -15   4   5       36.34      113.99     95.14 o
 -14   4   5        6.68       42.65     92.80 o
 -13   4   5      497.10      635.94    101.55 o
 -12   4   5     1499.93     1392.72    111.11 o
 -11   4   5       25.00      101.48     60.65 o
 -10   4   5      221.43      233.41     50.30 o
  -9   4   5      638.70      678.22     55.85 o
  -8   4   5       55.83       67.09     40.38 o
  -7   4   5      118.51      162.91     44.30 o
  -6   4   5     5076.82     4869.08     86.35 o
  -5   4   5       70.03       68.29     39.37 o
  -4   4   5     1435.60     1310.80     51.76 o
  -3   4   5      110.28      115.32     36.82 o
  -2   4   5     4901.71     4621.01     85.79 o
  -1   4   5     6695.92     6452.33    115.74 o
   0   4   5      268.45      467.97     37.14 o
   1   4   5       39.87       74.74     33.55 o
   2   4   5     1418.91     1226.44     77.32 o
   3   4   5     2796.98     2843.27     91.34 o
   4   4   5     4056.56     4318.38    113.19 o
   5   4   5     1557.98     1560.33     91.08 o
   6   4   5     2716.57     2555.75    108.20 o
   7   4   5       12.12       76.42     71.87 o
   8   4   5     1174.70     1068.99     98.62 o
   9   4   5     1762.82     1526.63    108.78 o
  10   4   5       23.39       95.06     86.72 o
  11   4   5        0.30       39.56     88.57 o
  12   4   5       29.91      123.30     77.19 o
  13   4   5       52.19      143.43    103.04 o
  14   4   5      137.06      181.59    107.12 o
  15   4   5        0.09       -6.13    106.31 o
 -16   5   5       57.62       37.23    131.81 o
 -15   5   5        9.87       68.70     94.41 o
 -14   5   5      565.35      564.27    105.62 o
 -13   5   5        4.40       40.80     89.53 o
 -12   5   5      148.19      173.05     85.01 o
 -11   5   5       42.78      124.45     88.17 o
 -10   5   5        1.44       29.40     48.87 o
  -9   5   5      159.07      182.38     49.47 o
  -8   5   5        0.36       36.72     44.44 o
  -7   5   5     2403.01     2481.25     73.19 o
  -6   5   5     5003.56     4922.29     89.24 o
  -5   5   5       17.45       40.41     41.05 o
  -4   5   5     1095.45     1266.58     53.67 o
  -3   5   5      376.16      353.65     41.72 o
  -2   5   5     3251.44     2821.05     90.63 o
  -1   5   5     4313.52     3952.40    169.39 o
   0   5   5      247.66      206.41     35.91 o
   1   5   5     1744.60     1737.33     53.80 o
   2   5   5     1389.51     1277.66     49.10 o
   3   5   5     1373.53     1263.14     76.45 o
   4   5   5      375.34      405.72     66.44 o
   5   5   5      762.25      765.45     77.83 o
   6   5   5    12119.18    11619.87    194.94 o
   7   5   5       31.60       63.16     74.36 o
   8   5   5     2007.72     1934.55    113.25 o
   9   5   5      813.27      795.86     97.39 o
  10   5   5        7.36       36.12     80.27 o
  11   5   5       35.60      101.58     84.92 o
  12   5   5      236.05      151.57    138.82 o
  13   5   5       68.33       92.08    129.89 o
  14   5   5      374.80      433.07    107.45 o
  15   5   5        5.59       88.17    111.07 o
 -16   6   5      102.50       39.42    136.06 o
 -15   6   5       71.27       78.67     94.44 o
 -14   6   5      100.56        8.67     92.88 o
 -13   6   5      220.17      333.67     95.94 o
 -12   6   5        4.62       17.34     82.54 o
 -11   6   5      277.91      324.32     71.95 o
 -10   6   5       48.54       84.72     65.04 o
  -9   6   5     2545.44     3115.86     87.57 o
  -8   6   5       78.92      132.92     46.54 o
  -7   6   5      258.75      303.70     47.58 o
  -6   6   5     1975.81     2012.57     67.00 o
  -5   6   5       22.62       63.35     40.37 o
  -4   6   5      172.21      250.48     43.19 o
  -3   6   5        2.60       73.68     40.61 o
  -2   6   5      581.80      658.60     52.47 o
  -1   6   5     2183.33     2216.39     85.87 o
   0   6   5      781.87      684.45     45.03 o
   1   6   5     3127.13     3373.32    132.51 o
   2   6   5      129.96       70.12     33.06 o
   3   6   5      395.41      303.26     36.91 o
   4   6   5     1125.93     1069.49     79.80 o
   5   6   5      600.56      669.13    158.47 o
   6   6   5     2039.68     2079.11    105.31 o
   7   6   5     1123.29     1000.26     95.15 o
   8   6   5      800.74      734.89     94.77 o
   9   6   5        0.24      -19.92     81.42 o
  10   6   5       87.30       -1.97     81.95 o
  11   6   5      849.09      801.94    170.82 o
  12   6   5      241.18      296.97    135.77 o
  13   6   5      114.74      140.47    131.79 o
  14   6   5       35.42      297.06    169.46 o
  15   6   5       96.96      207.79    112.86 o
 -16   7   5       18.62      -25.91    125.89 o
 -15   7   5       40.40      111.72     97.80 o
 -14   7   5       25.20        5.03    100.93 o
 -13   7   5      314.15      261.37     92.01 o
 -12   7   5      455.59      434.24     78.07 o
 -11   7   5      133.28      181.25     86.50 o
 -10   7   5      946.56     1124.67    103.67 o
  -9   7   5      198.48      322.93     84.71 o
  -8   7   5      239.68      365.75     83.42 o
  -7   7   5      360.76      357.09     50.29 o
  -6   7   5        8.08       76.31     42.62 o
  -5   7   5      828.18      952.27     54.93 o
  -4   7   5       20.39       47.31     42.40 o
  -3   7   5      168.82      138.53     48.35 o
  -2   7   5        0.11       66.42     56.33 o
  -1   7   5      579.66      667.60     63.08 o
   0   7   5     1418.70     1570.96     85.14 o
   1   7   5     1162.72     1079.01     51.11 o
   2   7   5      880.62      977.82     75.66 o
   3   7   5      340.82      587.77     75.28 o
   4   7   5     1546.77     1703.92     94.94 o
   5   7   5     1752.04     1514.21     98.22 o
   6   7   5      341.58      368.38     79.13 o
   7   7   5     1475.33     1326.22    101.84 o
   8   7   5      485.29      366.04     86.11 o
   9   7   5       95.22       93.73     79.10 o
  10   7   5        2.79       76.48     82.45 o
  11   7   5       25.25        0.88    122.52 o
  12   7   5      686.08      820.37    159.60 o
  13   7   5       15.12       41.12    133.25 o
  14   7   5        0.09      -27.82    137.67 o
 -15   8   5      333.23      327.74    145.87 o
 -14   8   5        2.66      106.28     97.83 o
 -13   8   5        0.13      -55.99     94.28 o
 -12   8   5       72.07       46.63     86.93 o
 -11   8   5       65.65      178.84     92.88 o
 -10   8   5      520.76      609.86     97.70 o
  -9   8   5       43.07       86.99     81.50 o
  -8   8   5      151.54      310.62     85.76 o
  -7   8   5      417.30      430.66     87.39 o
  -6   8   5        5.13       43.67     61.42 o
  -5   8   5      158.04      196.92     45.19 o
  -4   8   5      138.06      153.49     60.26 o
  -3   8   5     2103.67     1922.44    100.50 o
  -2   8   5       28.18       67.25     63.75 o
  -1   8   5      541.46      456.92    122.48 o
   0   8   5     1130.84      908.70    105.50 o
   1   8   5      141.75      155.27     59.48 o
   2   8   5      697.91      557.05     91.04 o
   3   8   5     1864.70     1656.56    129.28 o
   4   8   5      196.45      175.72     73.34 o
   5   8   5     2005.75     2000.80    107.09 o
   6   8   5       37.51       75.51     75.37 o
   7   8   5        0.19       42.85     77.83 o
   8   8   5      820.91     1019.32    107.94 o
   9   8   5     1123.95     1152.87    106.59 o
  10   8   5       51.03       42.17     83.80 o
  11   8   5       11.38       83.21    128.43 o
  12   8   5        2.63       69.61    129.03 o
  13   8   5       57.29      150.84    142.74 o
  14   8   5       81.81      198.29    146.24 o
 -15   9   5       44.93       44.07    141.05 o
 -14   9   5        6.70       91.95     95.98 o
 -13   9   5      111.74       61.48     77.35 o
 -12   9   5      130.62      179.69     94.15 o
 -11   9   5       68.12        3.44     87.65 o
 -10   9   5      130.08      108.72     89.14 o
  -9   9   5        7.85       31.67     83.66 o
  -8   9   5      130.85      123.30     83.02 o
  -7   9   5      666.24      705.57     96.29 o
  -6   9   5       35.22      108.53     83.02 o
  -5   9   5      884.04      904.71     96.65 o
  -4   9   5     2007.02     2099.88    108.88 o
  -3   9   5     3110.22     3180.59    171.32 o
  -2   9   5      139.76      118.97     66.26 o
  -1   9   5      397.59      473.55     65.29 o
   0   9   5      111.43      153.80    114.19 o
   1   9   5      679.92      580.12     75.78 o
   2   9   5        7.64      150.17     72.15 o
   3   9   5       19.83        5.84     70.64 o
   4   9   5        1.91       35.34     72.63 o
   5   9   5     2637.23     2898.17    125.08 o
   6   9   5     1037.33      967.38     97.53 o
   7   9   5        0.04       18.32     80.29 o
   8   9   5      418.49      454.33     90.83 o
   9   9   5       10.14      -16.20     83.95 o
  10   9   5       20.97      -11.74    123.55 o
  11   9   5        0.34       13.27    128.78 o
  12   9   5       26.44       53.52    133.09 o
  13   9   5       64.93      141.49    148.53 o
 -14  10   5       37.09       28.44    149.65 o
 -13  10   5       97.16      122.29     96.13 o
 -12  10   5       90.49       99.97     95.31 o
 -11  10   5       55.48       98.69     92.28 o
 -10  10   5        0.95        8.70     89.50 o
  -9  10   5      805.87      887.31    106.91 o
  -8  10   5        6.77       72.05     83.13 o
  -7  10   5       13.16       56.41     86.59 o
  -6  10   5      382.02      493.92     95.77 o
  -5  10   5      829.62      977.73    102.48 o
  -4  10   5      327.33      402.89     81.96 o
  -3  10   5        7.78       22.22     67.09 o
  -2  10   5        6.04       87.23     73.02 o
  -1  10   5      281.91      249.10    120.46 o
   0  10   5      115.49      160.71    115.45 o
   1  10   5     2385.16     2408.96    110.74 o
   2  10   5      150.24      111.60     72.31 o
   3  10   5      197.31      259.49     79.62 o
   4  10   5        0.02       41.86     80.29 o
   5  10   5      915.50      747.71     95.11 o
   6  10   5       58.32      147.81     83.25 o
   7  10   5      160.67      146.97     85.17 o
   8  10   5      294.67      261.88    106.33 o
   9  10   5       15.62       55.85    129.46 o
  10  10   5       48.46      141.99    133.81 o
  11  10   5      408.93      435.73    147.93 o
  12  10   5       45.82      108.97    145.44 o
  13  10   5      107.33       54.87    142.60 o
 -13  11   5       40.61       50.62     80.34 o
 -12  11   5      200.35      181.26     99.15 o
 -11  11   5      313.91      296.72     97.49 o
 -10  11   5       89.32      128.45     93.63 o
  -9  11   5       28.32       40.27     90.75 o
  -8  11   5        1.79      114.47     92.75 o
  -7  11   5       73.61       63.16     89.37 o
  -6  11   5      755.23      832.99    108.32 o
  -5  11   5      384.34      331.11     72.36 o
  -4  11   5      115.55      174.86     78.97 o
  -3  11   5       26.45      205.66    133.68 o
  -2  11   5      833.02      761.73    149.51 o
  -1  11   5     2180.73     2200.85    179.58 o
   0  11   5      143.21       97.54    123.20 o
   1  11   5        3.44       13.37     77.60 o
   2  11   5      787.44      699.88     90.46 o
   3  11   5     3620.44     3586.02    138.00 o
   4  11   5      134.64      223.24     86.95 o
   5  11   5      342.33      275.22     87.44 o
   6  11   5      140.75      190.12     83.72 o
   7  11   5      196.77      185.36     86.71 o
   8  11   5        0.26      149.42     90.24 o
   9  11   5       37.63       56.61    126.37 o
  10  11   5      194.78      180.61    130.36 o
  11  11   5       23.85      -27.40    135.53 o
  12  11   5      116.98       60.78    145.42 o
 -13  12   5       77.20       -0.96    146.24 o
 -12  12   5       72.74      244.02    103.14 o
 -11  12   5      118.94      258.49    102.99 o
 -10  12   5       18.39       78.28     94.44 o
  -9  12   5      349.10      250.83     99.12 o
  -8  12   5      112.90      177.36     97.39 o
  -7  12   5      572.63      409.93     97.52 o
  -6  12   5      424.15      432.22     79.52 o
  -5  12   5      330.00      332.70    143.92 o
  -4  12   5       66.49       78.51    125.98 o
  -3  12   5       21.38       -8.54    123.47 o
  -2  12   5     1029.50      963.22    152.50 o
  -1  12   5        0.07      109.41    121.00 o
   0  12   5        0.17      118.08    121.69 o
   1  12   5        5.46       69.61    121.64 o
   2  12   5        5.97       96.65     78.48 o
   3  12   5     2327.79     2107.85    124.21 o
   4  12   5     2143.74     1894.81    121.73 o
   5  12   5       75.18       95.94     84.41 o
   6  12   5       73.61      149.76     84.68 o
   7  12   5       84.40       56.47     87.21 o
   8  12   5      326.63      270.74    134.50 o
   9  12   5       63.09       74.93    133.44 o
  10  12   5        9.13       15.77    126.82 o
  11  12   5      286.98      202.69    146.69 o
 -11  13   5       39.48      148.80    101.60 o
 -10  13   5       13.36      106.20    141.71 o
  -9  13   5      177.56      347.38    104.30 o
  -8  13   5      175.00      324.07    102.39 o
  -7  13   5        3.19      140.15     98.62 o
  -6  13   5      444.61      800.31    160.78 o
  -5  13   5       45.65      115.45    132.04 o
  -4  13   5      546.30      277.00    144.93 o
  -3  13   5       78.15       98.07    130.75 o
  -2  13   5       21.84       58.01    125.33 o
  -1  13   5        2.57       23.53    123.46 o
   0  13   5      596.15      604.68    128.37 o
   1  13   5      243.60      290.60    133.22 o
   2  13   5      604.36      558.72     92.96 o
   3  13   5      463.13      447.79     93.64 o
   4  13   5       39.00       16.68     85.34 o
   5  13   5       20.51       16.82     85.29 o
   6  13   5     1321.71     1201.90    112.94 o
   7  13   5      162.34      186.02    134.08 o
   8  13   5       49.75       92.11    126.38 o
   9  13   5        1.52      -36.93    131.64 o
  10  13   5        1.52       43.16    144.44 o
 -11  14   5        3.79      116.75    151.24 o
 -10  14   5      183.37      178.76     85.67 o
  -9  14   5       43.34       80.56    103.86 o
  -8  14   5       10.27      124.47    104.07 o
  -7  14   5      108.46      160.23    142.29 o
  -6  14   5      419.74      235.71    143.62 o
  -5  14   5        2.09       12.30    129.33 o
  -4  14   5      155.17      299.08    146.83 o
  -3  14   5      209.26      281.36    140.97 o
  -2  14   5        7.03       15.48    133.00 o
  -1  14   5      332.45      125.06    123.80 o
   0  14   5       21.95       68.36    126.56 o
   1  14   5      229.29      191.49     91.38 o
   2  14   5      931.25      926.11    109.10 o
   3  14   5       40.04      137.71     90.18 o
   4  14   5        0.16       70.75     94.83 o
   5  14   5      153.44      115.11    164.54 o
   6  14   5       61.68       25.70     93.32 o
   7  14   5        6.13       18.44    125.19 o
   8  14   5       21.44      -86.56    138.52 o
   9  14   5      109.23       18.53    144.06 o
  -8  15   5        1.06      232.88    147.67 o
  -7  15   5      314.36      295.34    153.42 o
  -6  15   5      305.76      310.25    149.63 o
  -5  15   5       25.07      155.42    143.96 o
  -4  15   5        0.74      102.92    136.20 o
  -3  15   5       63.52       62.07    137.96 o
  -2  15   5       32.58       81.21    136.14 o
  -1  15   5       19.05       92.68    128.26 o
   0  15   5      695.53      659.50    153.05 o
   1  15   5       74.98       54.90    125.14 o
   2  15   5       46.52       76.33     93.20 o
   3  15   5       75.52       39.24     88.46 o
   4  15   5      204.32      143.17     93.88 o
   5  15   5        1.47       65.74     95.96 o
   6  15   5      142.11      218.62    142.93 o
   7  15   5       61.22       82.88    138.03 o
   8  15   5       66.87       66.57    135.26 o
  -6  16   5       36.62       70.21    146.00 o
  -5  16   5       88.51       59.92    150.38 o
  -4  16   5       12.57       31.74    145.12 o
  -3  16   5       26.05      244.77    143.02 o
  -2  16   5        8.31       39.04    135.30 o
  -1  16   5       15.54      121.62    135.31 o
   0  16   5      556.40      609.09    156.56 o
   1  16   5       51.83       76.26    133.23 o
   2  16   5      203.96      182.58     99.67 o
   3  16   5       74.40      110.27     98.27 o
   4  16   5        3.69      118.86     98.79 o
   5  16   5        2.87       88.49    147.79 o
   6  16   5       28.41      112.59    145.59 o
   7  16   5       36.16      156.01    154.20 o
  -3  17   5      209.21      308.34    151.92 o
  -2  17   5        0.54      136.92    140.94 o
  -1  17   5      266.85      325.77    150.84 o
   0  17   5        3.20       16.83    133.18 o
   1  17   5       71.69       94.83    137.18 o
   2  17   5       24.07        0.11    137.48 o
   3  17   5        0.28       38.55    100.50 o
   4  17   5       20.93       49.56    100.86 o
 -16   0   6       45.93      116.86    138.83 o
 -14   0   6       78.07      173.29    130.11 o
 -12   0   6       69.43       91.15    115.43 o
 -10   0   6     2691.73     2928.28    182.97 o
  -8   0   6      684.07      527.38     63.37 o
  -6   0   6     4198.88     3815.46    147.37 o
  -4   0   6     1655.89     1717.21     67.93 o
  -2   0   6      858.11      795.77     54.74 o
   0   0   6     5236.50     6003.15    113.46 o
   2   0   6      148.73      145.37     83.57 o
   4   0   6     1927.19     1325.26    123.47 o
   6   0   6        1.70      101.39     73.63 o
   8   0   6      305.71      316.94     91.90 o
  10   0   6      366.80      246.91    138.50 o
  12   0   6      795.42      547.71    162.07 o
  14   0   6      581.58      688.95    179.78 o
 -17   1   6      199.55       81.03    133.50 o
 -16   1   6       52.86       35.46     92.75 o
 -15   1   6       89.63       14.19     91.26 o
 -14   1   6      278.91      297.79     91.52 o
 -13   1   6       49.68       45.66     77.93 o
 -12   1   6        2.27       34.06     75.98 o
 -11   1   6      726.93      573.68     90.69 o
 -10   1   6      801.20      830.37     72.06 o
  -9   1   6     2174.27     2349.90     85.40 o
  -8   1   6      635.09      617.39     47.55 o
  -7   1   6     1574.86     1415.47     43.61 o
  -6   1   6       33.15       50.04     19.52 o
  -5   1   6      106.38      161.23     20.47 o
  -4   1   6      159.14      146.35     17.62 o
  -3   1   6     8646.47     7504.48     82.03 o
  -2   1   6     5877.40     5515.09     73.43 o
  -1   1   6      955.66      696.48     42.10 o
   0   1   6     9978.29    10320.15     79.44 o
   1   1   6       69.93      214.06     31.32 o
   2   1   6    39061.99    41364.88    194.45 o
   3   1   6     2668.06     2725.28     81.26 o
   4   1   6     7155.83     7893.90    121.44 o
   5   1   6     1824.87     1944.83     80.23 o
   6   1   6       63.21       95.61     60.82 o
   7   1   6      621.83      670.86     73.61 o
   8   1   6      255.64      230.11     71.61 o
   9   1   6      115.00      236.27     75.92 o
  10   1   6     1017.51      991.11     93.42 o
  11   1   6       18.26       67.00    101.17 o
  12   1   6      166.21      192.07    105.25 o
  13   1   6      476.07      474.38    127.94 o
  14   1   6        7.03      -28.38    103.57 o
  15   1   6       40.76      116.59    111.05 o
 -17   2   6        0.23       43.22    149.52 o
 -16   2   6      101.00       99.67    140.01 o
 -15   2   6      763.26      889.31    111.31 o
 -14   2   6       75.91      156.53     87.26 o
 -13   2   6      165.45      136.17     85.07 o
 -12   2   6      109.91      168.81     84.54 o
 -11   2   6       10.09       28.10     58.21 o
 -10   2   6     2128.29     1947.17     88.79 o
  -9   2   6      613.91      584.89     64.65 o
  -8   2   6      231.86      251.12     42.23 o
  -7   2   6      409.33      342.69     34.88 o
  -6   2   6      109.22      186.65     29.14 o
  -5   2   6      122.81      135.60     17.28 o
  -4   2   6     1058.13     1433.10     36.05 o
  -3   2   6      662.62      832.39     38.55 o
  -2   2   6     1181.00     1026.48     42.71 o
  -1   2   6     1320.85     1156.87     46.14 o
   0   2   6     2973.34     2823.88     70.12 o
   1   2   6     1537.51     1848.74     45.34 o
   2   2   6      589.58      699.49     48.03 o
   3   2   6       62.61      112.99     45.97 o
   4   2   6     1365.61     1388.60     70.73 o
   5   2   6     9781.93    10003.15    145.44 o
   6   2   6      186.21      273.38     77.02 o
   7   2   6      477.18      407.72     82.39 o
   8   2   6      439.61      501.33     89.19 o
   9   2   6      155.68      182.58     86.13 o
  10   2   6      406.62      543.95     83.17 o
  11   2   6        7.23      117.61     75.23 o
  12   2   6        1.63       20.57     77.51 o
  13   2   6      342.65      372.63    138.55 o
  14   2   6      196.18      126.19    107.76 o
  15   2   6      114.43       94.08    106.85 o
 -16   3   6      804.68     1208.37    175.42 o
 -15   3   6       43.34      -53.50    124.08 o
 -14   3   6       11.93      177.94    138.82 o
 -13   3   6      264.39      264.83     87.89 o
 -12   3   6        9.55       46.95     78.07 o
 -11   3   6      237.92      276.06     64.20 o
 -10   3   6      367.42      346.69     64.78 o
  -9   3   6      214.09      259.04     47.64 o
  -8   3   6     1030.80     1012.05     55.95 o
  -7   3   6       19.11       71.80     40.78 o
  -6   3   6     2257.75     2368.49    106.02 o
  -5   3   6      206.18      180.06     26.94 o
  -4   3   6     3239.73     2752.69    200.07 o
  -3   3   6     2038.12     2003.91     93.50 o
  -2   3   6     1750.67     1695.37     49.72 o
  -1   3   6       22.73       43.85     17.09 o
   0   3   6     2118.87     1948.53     41.91 o
   1   3   6      726.75      653.16     38.35 o
   2   3   6      502.30      612.15     44.47 o
   3   3   6      953.09     1232.63     71.20 o
   4   3   6     1711.45     1589.23     85.10 o
   5   3   6        3.25       69.12     68.24 o
   6   3   6       10.16       29.92     72.57 o
   7   3   6     2430.20     2478.10    118.32 o
   8   3   6     1434.40     1528.27    106.23 o
   9   3   6      883.55      939.49    101.37 o
  10   3   6      757.36      721.08    101.88 o
  11   3   6      816.35      672.24    127.94 o
  12   3   6       69.70       35.06     76.96 o
  13   3   6        1.74       60.88    101.95 o
  14   3   6        0.02       52.62    103.72 o
  15   3   6       81.29      111.71    112.15 o
 -16   4   6      131.84      150.68    148.20 o
 -15   4   6        0.07       96.59    135.24 o
 -14   4   6       28.82      131.18    126.09 o
 -13   4   6      287.30      326.37     95.52 o
 -12   4   6      444.15      497.84     74.24 o
 -11   4   6       52.67       22.13     61.58 o
 -10   4   6      302.74      270.58     63.05 o
  -9   4   6        0.14       17.29     46.82 o
  -8   4   6     1267.28     1378.01     63.34 o
  -7   4   6      380.98      318.34     47.96 o
  -6   4   6     1466.93     1535.35     60.73 o
  -5   4   6       98.57      137.43     42.13 o
  -4   4   6     1300.96     1290.53     54.27 o
  -3   4   6      666.96      727.06     54.56 o
  -2   4   6      266.84      297.99     48.13 o
  -1   4   6     4081.13     4284.02    152.48 o
   0   4   6     2663.46     2525.89     71.90 o
   1   4   6     5630.35     5157.99    180.63 o
   2   4   6        2.35       21.79     35.78 o
   3   4   6     4321.60     4154.76    138.74 o
   4   4   6     1311.36     1252.46    113.08 o
   5   4   6     1600.55     1471.95     92.69 o
   6   4   6      165.71      212.34     77.30 o
   7   4   6     3846.98     3885.52    137.62 o
   8   4   6      176.72      195.09     97.77 o
   9   4   6     2247.82     2136.20    123.87 o
  10   4   6        6.96       86.35     84.10 o
  11   4   6      315.65      361.89     95.99 o
  12   4   6      288.55      274.97     84.03 o
  13   4   6       59.64      206.10    101.54 o
  14   4   6       43.61      163.53    105.70 o
  15   4   6       95.96       85.74    115.09 o
 -15   5   6      374.20      332.84    158.78 o
 -14   5   6      142.10      206.15    123.21 o
 -13   5   6      233.71      201.66     93.02 o
 -12   5   6      178.44      135.86     83.09 o
 -11   5   6      282.47      284.45     64.77 o
 -10   5   6      131.77      151.33     50.06 o
  -9   5   6      148.25      169.73     51.18 o
  -8   5   6      263.73      291.68     50.26 o
  -7   5   6     1460.39     1434.35     65.18 o
  -6   5   6      374.07      431.19     48.86 o
  -5   5   6      111.02      134.01     43.90 o
  -4   5   6     1005.68      971.12     53.26 o
  -3   5   6     7160.34     7502.99    118.03 o
  -2   5   6       43.49       78.27     46.23 o
  -1   5   6        1.01       40.75     43.00 o
   0   5   6     1596.17     1351.78     50.46 o
   1   5   6       53.31      126.27     36.40 o
   2   5   6      163.66      209.65     37.22 o
   3   5   6      530.77      489.66     45.42 o
   4   5   6      339.93      299.74     71.43 o
   5   5   6     2051.49     1700.72     98.67 o
   6   5   6     1934.38     1993.22    160.61 o
   7   5   6       22.18       65.51     77.04 o
   8   5   6     1063.48     1020.51    102.44 o
   9   5   6       94.70      143.93     83.35 o
  10   5   6       19.80       78.07     85.08 o
  11   5   6      718.30      822.81    107.02 o
  12   5   6      103.90      103.82     91.75 o
  13   5   6       91.83      208.32    106.91 o
  14   5   6       28.74      189.33    113.57 o
  15   5   6      213.76      225.89    157.48 o
 -15   6   6      216.99      235.28    151.02 o
 -14   6   6        8.07      166.59     89.38 o
 -13   6   6      162.71      221.70     96.45 o
 -12   6   6       98.12      172.39     88.79 o
 -11   6   6       84.28       90.01     79.47 o
 -10   6   6      470.78      479.91     72.42 o
  -9   6   6      312.85      323.10     52.94 o
  -8   6   6     1175.03     1106.30     64.24 o
  -7   6   6     1965.41     1872.98    103.90 o
  -6   6   6       34.99      156.29     47.85 o
  -5   6   6       25.65       57.90     44.71 o
  -4   6   6     1122.74     1252.17     59.59 o
  -3   6   6      508.33      569.18     64.92 o
  -2   6   6     1402.25     1490.10     67.45 o
  -1   6   6     1980.37     1878.26    109.97 o
   0   6   6      358.48      307.31     41.59 o
   1   6   6     1974.27     1770.59     77.41 o
   2   6   6       42.19       49.18     36.42 o
   3   6   6      368.48      237.79     41.46 o
   4   6   6      411.04      450.67     71.76 o
   5   6   6     2748.11     2797.19    114.86 o
   6   6   6      997.96     1049.43     94.55 o
   7   6   6      728.76      814.02    140.53 o
   8   6   6      686.14      660.70     92.75 o
   9   6   6      329.97      272.90     87.00 o
  10   6   6      617.12      458.13     93.52 o
  11   6   6      113.29      114.49     89.74 o
  12   6   6        0.28        8.82    135.98 o
  13   6   6       61.38       31.74    138.88 o
  14   6   6       25.12      138.85    223.36 o
 -15   7   6      419.83      298.59    145.84 o
 -14   7   6       28.35       21.84     94.63 o
 -13   7   6      505.73      518.36    106.04 o
 -12   7   6       97.45      198.08     91.77 o
 -11   7   6      433.28      469.37     74.26 o
 -10   7   6      125.08      129.56     64.72 o
  -9   7   6      765.05      642.02     76.04 o
  -8   7   6       36.68       68.54     64.04 o
  -7   7   6        1.52       45.44     46.89 o
  -6   7   6      434.55      569.10     53.47 o
  -5   7   6      905.43      912.18    102.59 o
  -4   7   6      948.95      903.07     56.86 o
  -3   7   6     2553.37     2126.02     78.19 o
  -2   7   6     2885.65     2619.53    239.28 o
  -1   7   6      312.52      254.32     61.36 o
   0   7   6      181.72      320.71     42.26 o
   1   7   6     1165.02     1060.11     53.45 o
   2   7   6       20.42       77.76     59.40 o
   3   7   6      709.43      604.16     73.88 o
   4   7   6      160.19      228.30     73.49 o
   5   7   6       96.44       74.33     76.98 o
   6   7   6      218.64      274.77     82.54 o
   7   7   6      257.98      324.32     85.16 o
   8   7   6      155.49      231.60     83.39 o
   9   7   6      512.06      605.58     99.26 o
  10   7   6      207.50      175.91     88.04 o
  11   7   6        0.19       56.66     89.29 o
  12   7   6        1.85        6.06    134.66 o
  13   7   6        0.14       76.62    141.21 o
  14   7   6       13.79       79.49    149.92 o
 -15   8   6       80.25       23.49    137.93 o
 -14   8   6        6.03       47.00    140.67 o
 -13   8   6      203.30      164.84     94.12 o
 -12   8   6      627.68      631.85    108.44 o
 -11   8   6      152.73      127.91     74.31 o
 -10   8   6     1392.30     1227.35     90.66 o
  -9   8   6      756.18      654.86     79.65 o
  -8   8   6      260.77      353.15     68.18 o
  -7   8   6      168.30       89.34     62.92 o
  -6   8   6      310.07      412.26     52.90 o
  -5   8   6      661.97      681.65     55.99 o
  -4   8   6      101.18       87.72     51.23 o
  -3   8   6     1284.97     1232.30     91.33 o
  -2   8   6     2859.31     2968.87    109.32 o
  -1   8   6      820.44      968.56     76.03 o
   0   8   6      395.13      478.18     49.71 o
   1   8   6      183.16      248.18     61.01 o
   2   8   6        0.57       32.83     63.20 o
   3   8   6       27.67       58.11     67.85 o
   4   8   6       98.01      112.38     72.71 o
   5   8   6       21.00      101.94     73.15 o
   6   8   6      979.34      908.29     96.50 o
   7   8   6      478.05      443.74     88.92 o
   8   8   6     2269.06     2325.86    125.54 o
   9   8   6      118.10      219.78     85.83 o
  10   8   6      240.12      310.26     95.65 o
  11   8   6       33.25      -39.56    132.58 o
  12   8   6      513.27      720.83    157.46 o
  13   8   6       77.01       42.27    142.77 o
 -15   9   6       90.11       -3.98    143.42 o
 -14   9   6      249.50      287.55    108.48 o
 -13   9   6      135.52      232.94    131.28 o
 -12   9   6      244.42      139.73     78.54 o
 -11   9   6       17.78      -19.44     69.97 o
 -10   9   6       13.55        9.67     67.62 o
  -9   9   6      197.05      255.18     72.85 o
  -8   9   6       32.75       73.15     67.49 o
  -7   9   6        6.24       66.66     64.88 o
  -6   9   6      677.54      641.05     75.40 o
  -5   9   6       88.91       29.13     64.68 o
  -4   9   6      290.80      333.44     80.47 o
  -3   9   6     1449.70     1345.35    217.48 o
  -2   9   6     3283.68     3330.23    165.48 o
  -1   9   6      119.30      111.55    116.46 o
   0   9   6      670.77      645.29     72.94 o
   1   9   6      215.10      280.59     68.18 o
   2   9   6     6460.47     6146.79    403.83 o
   3   9   6      652.63      739.45     96.85 o
   4   9   6       52.07      112.73     73.84 o
   5   9   6        5.30       75.78     76.67 o
   6   9   6        3.93        7.56     78.90 o
   7   9   6        8.04       58.91     81.52 o
   8   9   6       15.00       97.34     82.45 o
   9   9   6       10.48       35.05     86.14 o
  10   9   6      199.78      182.53    135.53 o
  11   9   6       12.58       24.62    129.73 o
  12   9   6        0.60      122.59    139.60 o
  13   9   6      133.76       63.21    140.09 o
 -14  10   6       74.40       54.99    136.69 o
 -13  10   6        8.38       47.85     98.11 o
 -12  10   6        2.14       39.77     78.61 o
 -11  10   6        4.79       17.34     71.14 o
 -10  10   6     1414.33     1423.35     98.48 o
  -9  10   6       72.87      160.59     69.37 o
  -8  10   6     1205.12     1299.11     92.09 o
  -7  10   6      608.23      535.56     75.64 o
  -6  10   6      374.68      471.54     74.92 o
  -5  10   6      257.73      224.54     82.95 o
  -4  10   6       96.30      100.98     76.89 o
  -3  10   6       97.80      160.17     74.52 o
  -2  10   6      355.70      442.45    132.07 o
  -1  10   6       17.43      107.15    125.98 o
   0  10   6      424.97      473.96    129.75 o
   1  10   6      433.72      509.69     77.90 o
   2  10   6      165.18      221.31     76.43 o
   3  10   6     1716.18     1440.60    101.46 o
   4  10   6      434.03      453.57    128.44 o
   5  10   6      737.95      815.12     95.72 o
   6  10   6     1092.92     1352.46    109.21 o
   7  10   6       20.05       43.93     80.04 o
   8  10   6       43.04      148.62     88.54 o
   9  10   6      793.37      803.04    107.12 o
  10  10   6      147.09      184.30    131.60 o
  11  10   6       19.07       68.21    135.55 o
  12  10   6        0.87      -18.88    136.08 o
 -13  11   6       32.89       90.87     99.64 o
 -12  11   6       33.31       97.62     78.56 o
 -11  11   6      612.51      648.36     90.02 o
 -10  11   6       47.12       56.33     71.89 o
  -9  11   6      266.14      220.43     75.97 o
  -8  11   6       29.90       89.69     72.23 o
  -7  11   6       82.74       44.75     69.99 o
  -6  11   6      109.53      159.03     72.04 o
  -5  11   6     2000.44     1887.55    164.88 o
  -4  11   6      239.54      332.49    134.60 o
  -3  11   6      615.60      539.56    137.96 o
  -2  11   6       34.48       53.61    123.06 o
  -1  11   6       10.72       24.93    123.69 o
   0  11   6       26.01      119.95    124.66 o
   1  11   6       55.13       63.33     70.85 o
   2  11   6      788.48      959.67     93.77 o
   3  11   6       39.82      123.70     78.34 o
   4  11   6      775.78      909.02     98.66 o
   5  11   6      473.81      560.26     95.68 o
   6  11   6      505.57      561.08     95.95 o
   7  11   6       39.84      114.34     89.89 o
   8  11   6      163.63      220.41     90.40 o
   9  11   6      320.58      519.01    136.88 o
  10  11   6        6.63      137.91    137.74 o
  11  11   6      204.06      286.14    151.70 o
  12  11   6        9.26      134.12    136.15 o
 -13  12   6        0.59       26.63    139.99 o
 -12  12   6      152.16      136.08     85.79 o
 -11  12   6       16.71        9.87     79.14 o
 -10  12   6       60.36      125.46     77.79 o
  -9  12   6       40.30       80.65     75.95 o
  -8  12   6       19.58       61.59     72.78 o
  -7  12   6        0.00       97.37     73.88 o
  -6  12   6       26.20      180.91    137.22 o
  -5  12   6      671.40      744.07    156.47 o
  -4  12   6      236.91      503.66    151.72 o
  -3  12   6      117.64      109.44    124.86 o
  -2  12   6      639.49      819.02    151.72 o
  -1  12   6     1511.78     1565.35    170.82 o
   0  12   6       12.17       40.48    117.49 o
   1  12   6      198.07      138.36    126.68 o
   2  12   6       56.39       88.76     77.85 o
   3  12   6      288.71      287.17     85.17 o
   4  12   6     1183.81      968.16    103.68 o
   5  12   6       38.16      143.44     90.01 o
   6  12   6       59.47      112.06     88.82 o
   7  12   6       27.31       85.88     86.60 o
   8  12   6      392.57      607.58    106.92 o
   9  12   6        4.90       44.25    126.75 o
  10  12   6       28.90       54.82    138.61 o
  11  12   6       14.80      122.45    148.07 o
 -11  13   6       96.24      130.07     82.14 o
 -10  13   6       35.14       79.09     80.36 o
  -9  13   6      670.39      635.71     92.37 o
  -8  13   6       52.54      102.47     77.09 o
  -7  13   6      578.57      732.35    159.62 o
  -6  13   6       26.16      119.85    133.78 o
  -5  13   6       79.66      178.86    143.01 o
  -4  13   6       90.39      221.02    134.53 o
  -3  13   6     1418.23     1114.99    169.03 o
  -2  13   6       39.72       50.63    129.89 o
  -1  13   6        0.41       55.22    125.91 o
   0  13   6      580.91      675.50    141.54 o
   1  13   6      103.39      118.07    133.03 o
   2  13   6      296.01      268.36    131.82 o
   3  13   6       73.41       32.59     83.04 o
   4  13   6       32.05        5.01     86.01 o
   5  13   6      249.61      274.57     95.08 o
   6  13   6       41.93      113.11     93.00 o
   7  13   6      157.90      225.53     94.79 o
   8  13   6       72.84      -21.28    132.72 o
   9  13   6       12.07       10.02    136.99 o
  10  13   6       15.22       55.97    136.23 o
  -9  14   6        0.44      -41.84     99.10 o
  -8  14   6       13.13       73.88    135.43 o
  -7  14   6       91.16       47.69    136.75 o
  -6  14   6        0.89       69.64    135.43 o
  -5  14   6      483.93      302.99    148.27 o
  -4  14   6       15.69      -16.49    135.64 o
  -3  14   6       28.69       11.17    137.28 o
  -2  14   6        0.15      155.88    131.98 o
  -1  14   6       58.60       64.31    130.23 o
   0  14   6        1.21       34.79    127.64 o
   1  14   6      521.89      540.66    145.10 o
   2  14   6      101.03      142.95    126.21 o
   3  14   6       42.67      151.61    132.36 o
   4  14   6       66.53       55.31     89.16 o
   5  14   6      503.83      414.63    102.00 o
   6  14   6        1.16       68.99     94.18 o
   7  14   6       95.60      107.69    140.67 o
   8  14   6        1.71      -39.85    131.68 o
   9  14   6       13.09       19.77    140.62 o
  -7  15   6      766.65      674.17    179.01 o
  -6  15   6        2.57      -62.07    142.17 o
  -5  15   6      139.72      137.17    143.36 o
  -4  15   6      248.07      333.75    154.73 o
  -3  15   6       34.42      -68.01    137.13 o
  -2  15   6      436.38      325.30    149.20 o
  -1  15   6       24.20      180.49    135.79 o
   0  15   6       66.22      157.22    135.02 o
   1  15   6        4.58       88.69    130.19 o
   2  15   6       80.20       99.55     90.84 o
   3  15   6       92.57       98.13    139.16 o
   4  15   6       69.17       42.80    127.43 o
   5  15   6       81.07       39.15     96.25 o
   6  15   6       18.75       48.76     99.64 o
   7  15   6       11.66      -41.09    142.72 o
   8  15   6        6.31      -22.12    150.49 o
  -5  16   6        6.70       -4.78    141.85 o
  -4  16   6        5.14      110.02    148.11 o
  -3  16   6      117.79      194.87    147.18 o
  -2  16   6       18.22      -14.44    136.12 o
  -1  16   6      152.67      206.87    142.10 o
   0  16   6      501.04      449.35    154.68 o
   1  16   6      199.52      134.07    142.51 o
   2  16   6        5.10      164.73    141.61 o
   3  16   6       10.53       46.17     95.51 o
   4  16   6       89.31       -7.37     97.72 o
   5  16   6       99.49      109.54    141.95 o
   7  16   6        1.20      -40.54    143.46 o
   0  17   6        5.93      -19.65    136.01 o
   1  17   6       58.96       97.37    147.92 o
   2  17   6      332.14      129.90    147.82 o
   3  17   6       55.36      100.57    139.02 o
   4  17   6       44.00        4.14    101.59 o
 -17   0   7        2.71      -39.26    141.18 o
 -15   0   7       17.53      193.68    138.76 o
 -13   0   7      109.72       45.40    116.44 o
 -11   0   7     2158.26     2452.26    182.74 o
  -9   0   7      401.35      346.39    114.03 o
  -7   0   7      483.07      581.23    115.88 o
  -5   0   7      619.00      668.97     48.96 o
  -3   0   7       65.85      109.06     45.25 o
  -1   0   7    15649.68    16779.53    189.27 o
   1   0   7      874.72      959.53     72.16 o
   3   0   7    27429.19    29569.21    399.18 o
   5   0   7       12.35      103.29     75.09 o
   7   0   7      788.36      549.52     96.32 o
   9   0   7      930.60      992.42    111.55 o
  11   0   7      461.91      390.53    152.78 o
  13   0   7      624.50      601.11    178.24 o
  15   0   7       23.73       11.62    156.78 o
 -16   1   7       44.71       16.77     92.21 o
 -15   1   7      217.40      219.55     89.24 o
 -14   1   7        9.20       26.35     86.93 o
 -13   1   7        7.06       87.38     81.49 o
 -12   1   7        8.08       15.34     76.16 o
 -11   1   7       27.95       88.59     80.21 o
 -10   1   7       37.42       29.87     76.27 o
  -9   1   7      114.23       97.56     80.42 o
  -8   1   7      542.79      564.21     83.52 o
  -7   1   7       50.38       71.03     34.56 o
  -6   1   7      404.73      490.85     39.00 o
  -5   1   7       26.78       26.55     24.28 o
  -4   1   7     1016.00     1030.27     35.32 o
  -3   1   7     1392.83     1210.43     46.33 o
  -2   1   7     2278.24     2158.30     58.25 o
  -1   1   7     5510.17     5926.29     85.08 o
   0   1   7      213.15      216.38     30.23 o
   1   1   7    12418.45    12196.82    207.41 o
   2   1   7     6250.90     6524.72    127.20 o
   3   1   7        1.16       67.59     47.70 o
   4   1   7      458.53      548.32     62.18 o
   5   1   7      985.56     1144.33     75.65 o
   6   1   7      462.73      546.41     71.46 o
   7   1   7     1398.20     1407.65     89.03 o
   8   1   7      674.24      871.31     73.81 o
   9   1   7      338.53      297.70     79.38 o
  10   1   7      255.09      352.20     81.10 o
  11   1   7      820.40      896.49    125.28 o
  12   1   7      583.61      710.07    116.85 o
  13   1   7        7.18       99.22    100.28 o
  14   1   7      228.55      133.81    104.65 o
  15   1   7       55.62      144.51    115.69 o
 -16   2   7      199.04      183.44    131.51 o
 -15   2   7        0.88       23.96     94.40 o
 -14   2   7       12.74       59.65     86.67 o
 -13   2   7       85.43      115.11     83.78 o
 -12   2   7      611.64      661.62    115.94 o
 -11   2   7      212.25      242.96     84.65 o
 -10   2   7     1197.74      926.82     97.72 o
  -9   2   7       79.08      110.76     74.31 o
  -8   2   7     1056.97     1114.66     67.89 o
  -7   2   7      287.74      293.01     41.99 o
  -6   2   7      718.52      638.95     43.36 o
  -5   2   7      541.41      415.76     39.56 o
  -4   2   7       10.69       59.72     25.81 o
  -3   2   7      626.22      631.10     39.82 o
  -2   2   7      305.64      346.36     38.46 o
  -1   2   7     2215.93     2341.74     60.00 o
   0   2   7     1897.98     2045.63     56.59 o
   1   2   7    13892.07    14459.72    185.96 o
   2   2   7      436.12      332.31     39.38 o
   3   2   7      655.12      535.43     55.58 o
   4   2   7      676.93      681.44     66.28 o
   5   2   7      769.11      790.55     73.60 o
   6   2   7      718.31      721.41     76.26 o
   7   2   7     1126.80     1219.47    102.72 o
   8   2   7     1092.43      950.61    101.38 o
   9   2   7      805.56      751.38    148.75 o
  10   2   7      884.41      882.35     88.95 o
  11   2   7      209.15      180.73     77.79 o
  12   2   7        8.49       27.26     78.92 o
  13   2   7       22.68      137.02    103.90 o
  14   2   7      326.10      352.46    136.20 o
  15   2   7       29.44       46.94    109.91 o
 -16   3   7        1.64       15.23    140.27 o
 -15   3   7      262.21      254.12    145.18 o
 -14   3   7       44.02       -2.20     91.45 o
 -13   3   7      596.45      551.61     95.88 o
 -12   3   7       86.88      156.08     82.67 o
 -11   3   7      603.18      699.44     95.05 o
 -10   3   7       34.07       65.58     76.35 o
  -9   3   7      568.62      614.36    100.12 o
  -8   3   7     1137.86     1282.99     62.98 o
  -7   3   7      593.89      566.59     48.67 o
  -6   3   7      648.50      724.75     49.01 o
  -5   3   7     3078.95     3072.93     69.75 o
  -4   3   7     6185.13     5953.99     74.28 o
  -3   3   7     4350.93     4073.01     70.17 o
  -2   3   7      336.53      331.29     38.03 o
  -1   3   7     3942.00     4315.15     82.55 o
   0   3   7       78.61      126.53     25.66 o
   1   3   7      116.78      160.55     33.54 o
   2   3   7        3.11       15.30     35.01 o
   3   3   7      152.72      207.14     50.37 o
   4   3   7      200.86      226.24     81.47 o
   5   3   7      615.72      661.59     82.29 o
   6   3   7      683.44      745.57     89.20 o
   7   3   7     1234.56     1250.05    148.46 o
   8   3   7      151.64      190.45     87.69 o
   9   3   7      852.62      789.02    102.00 o
  10   3   7        8.36      168.13     86.99 o
  11   3   7       35.12      178.43     80.13 o
  12   3   7       28.75       77.31     79.38 o
  13   3   7      123.37      180.43     85.19 o
  14   3   7      101.14      110.28    106.19 o
  15   3   7      221.77      242.28    156.94 o
 -15   4   7        9.01      153.87    144.64 o
 -14   4   7      429.17      227.61    137.93 o
 -13   4   7      317.95      271.34    141.37 o
 -12   4   7        9.93       88.20     85.95 o
 -11   4   7      115.72      102.99     81.31 o
 -10   4   7       34.49       76.47     58.67 o
  -9   4   7       70.83      107.57     62.40 o
  -8   4   7        9.78       54.04     44.04 o
  -7   4   7      298.66      328.72     49.29 o
  -6   4   7      466.01      425.48     49.44 o
  -5   4   7        0.34       68.11     42.07 o
  -4   4   7      118.30      200.13     53.24 o
  -3   4   7      843.58      947.42     60.68 o
  -2   4   7     3101.73     2945.31     85.43 o
  -1   4   7      252.66      216.41     42.36 o
   0   4   7      999.84      886.95     54.73 o
   1   4   7     3260.44     3016.46    115.75 o
   2   4   7     4612.56     4365.64    192.70 o
   3   4   7       12.69       38.70     41.02 o
   4   4   7     2894.82     3023.03    114.98 o
   5   4   7      563.35      588.29     79.98 o
   6   4   7       31.86       85.53     80.21 o
   7   4   7     1649.10     1578.49    110.33 o
   8   4   7     2136.44     2048.66    119.56 o
   9   4   7       63.34      136.88     84.70 o
  10   4   7       81.61      172.75     90.25 o
  11   4   7        0.91       14.55     88.45 o
  12   4   7      287.81      368.79     84.38 o
  13   4   7        4.60        7.32     86.37 o
  14   4   7        3.06       75.57    106.98 o
 -15   5   7       45.15       98.85    131.55 o
 -14   5   7      330.99      181.81    140.64 o
 -13   5   7      134.29      154.53    133.66 o
 -12   5   7       40.27       21.53    121.61 o
 -11   5   7      122.56      135.04     65.39 o
 -10   5   7      635.44      649.23     72.30 o
  -9   5   7       71.80       53.23     49.21 o
  -8   5   7        5.92       60.15     49.59 o
  -7   5   7      188.44      215.94     49.65 o
  -6   5   7        3.46       55.78     46.06 o
  -5   5   7     1346.51     1604.12     84.00 o
  -4   5   7       42.73       70.45     51.64 o
  -3   5   7      192.96      286.23     54.44 o
  -2   5   7    15035.71    14994.27    205.20 o
  -1   5   7      738.22      900.06     60.95 o
   0   5   7      185.34      202.96     36.60 o
   1   5   7      640.40      618.73     44.73 o
   2   5   7       35.34       78.79     40.74 o
   3   5   7      270.92      235.24     45.23 o
   4   5   7        9.46       10.86     64.60 o
   5   5   7      128.82      294.03     73.88 o
   6   5   7      932.28      736.07     90.00 o
   7   5   7      584.95      550.06     91.15 o
   8   5   7      457.85      400.26     90.45 o
   9   5   7       21.84       89.78     84.11 o
  10   5   7      418.22      731.49     98.78 o
  11   5   7       24.37       79.03     85.70 o
  12   5   7        0.01      126.29     91.49 o
  13   5   7      118.42      117.97    108.94 o
  14   5   7        4.83      119.02    107.34 o
 -15   6   7       47.29      225.84    149.99 o
 -14   6   7     1147.17     1437.74    186.87 o
 -13   6   7       75.91       13.02    140.95 o
 -12   6   7      353.72      241.43    127.67 o
 -11   6   7       91.09      116.30     99.54 o
 -10   6   7      111.83      135.39     64.29 o
  -9   6   7      117.69      176.03     50.13 o
  -8   6   7      357.41      391.05     54.52 o
  -7   6   7      786.04      816.55     59.27 o
  -6   6   7      316.82      256.78     50.55 o
  -5   6   7      627.82      723.70     56.42 o
  -4   6   7     4418.84     4442.18    105.48 o
  -3   6   7     3710.81     3445.60    120.48 o
  -2   6   7      886.20      981.37     66.31 o
  -1   6   7      353.45      494.50     69.90 o
   0   6   7     1152.29     1105.98     52.25 o
   1   6   7      271.79      302.11     43.06 o
   2   6   7      507.08      552.85     49.15 o
   3   6   7     1421.90     1377.72     85.15 o
   4   6   7     3797.04     3837.52    122.13 o
   5   6   7      355.85      320.96     78.39 o
   6   6   7      979.92      820.59     92.39 o
   7   6   7      129.00      155.89     93.23 o
   8   6   7       69.59      103.14     84.01 o
   9   6   7      770.01      772.00     97.76 o
  10   6   7      706.60      729.40    101.81 o
  11   6   7      108.25       44.07     88.92 o
  12   6   7      251.18      310.98     96.88 o
  13   6   7       44.98      165.28    144.06 o
  14   6   7       17.15      106.03    108.31 o
 -14   7   7        1.07       53.71    125.59 o
 -13   7   7       10.45      -22.10    146.72 o
 -12   7   7       17.99        1.15     88.93 o
 -11   7   7      400.57      380.72     95.17 o
 -10   7   7        0.71       27.43     66.00 o
  -9   7   7        2.11       39.31     64.57 o
  -8   7   7      278.26      294.89     54.42 o
  -7   7   7       71.66      105.93     50.94 o
  -6   7   7      697.34      795.17     60.11 o
  -5   7   7      819.43      869.88     61.04 o
  -4   7   7     1458.64     1313.70     74.31 o
  -3   7   7        5.04       15.89     53.10 o
  -2   7   7      682.35      672.02     79.30 o
  -1   7   7      531.18      531.89     71.97 o
   0   7   7     2679.06     2163.62    133.21 o
   1   7   7      444.79      450.46     48.35 o
   2   7   7     1902.29     2131.86     94.83 o
   3   7   7       77.21      112.14     61.82 o
   4   7   7     1535.71     1557.97     96.52 o
   5   7   7     3253.74     2860.75    193.61 o
   6   7   7      443.23      436.88     85.99 o
   7   7   7      173.78      149.05     83.88 o
   8   7   7     1257.69     1214.23    107.08 o
   9   7   7      131.09      109.72     84.98 o
  10   7   7      217.61      273.06     93.53 o
  11   7   7       67.38       36.92     88.89 o
  12   7   7       17.17       24.63    126.99 o
  13   7   7       60.66       25.08    135.07 o
  14   7   7       24.86       79.48    155.01 o
 -14   8   7        0.28      183.69    156.15 o
 -13   8   7      349.56      308.43     99.07 o
 -12   8   7      575.90      687.82    111.43 o
 -11   8   7      636.33      641.76     84.53 o
 -10   8   7      159.24       78.32     70.00 o
  -9   8   7      252.40      189.26     70.99 o
  -8   8   7      307.51      287.00     69.78 o
  -7   8   7      179.22      103.56     64.49 o
  -6   8   7     1366.37     1239.66     67.77 o
  -5   8   7     2848.71     2809.91     97.82 o
  -4   8   7      127.41      175.41     56.47 o
  -3   8   7      446.68      455.34     77.81 o
  -2   8   7      127.88      212.25     71.01 o
  -1   8   7      557.15      474.22     73.41 o
   0   8   7      173.14      197.95    116.22 o
   1   8   7     1361.93     1197.43     80.71 o
   2   8   7      390.64      415.97     67.60 o
   3   8   7      653.63      502.89     76.83 o
   4   8   7      289.59      391.31     75.88 o
   5   8   7       90.44      160.92     77.94 o
   6   8   7       51.93      119.95     82.91 o
   7   8   7      232.91      214.07     83.63 o
   8   8   7       84.50      160.17     86.35 o
   9   8   7      167.35      311.37     90.36 o
  10   8   7        2.70       19.69     86.81 o
  11   8   7       11.23      138.43     93.53 o
  12   8   7        0.05      -32.94    128.35 o
  13   8   7      202.44      164.35    135.63 o
 -13   9   7      140.40      246.55    104.99 o
 -12   9   7      111.39      171.35     96.65 o
 -11   9   7      228.89      125.10     75.46 o
 -10   9   7        7.61       12.79     72.27 o
  -9   9   7      395.83      396.94     74.70 o
  -8   9   7        9.89       94.77     68.51 o
  -7   9   7       18.02      106.81     67.73 o
  -6   9   7      666.04      691.06     75.71 o
  -5   9   7      107.97      130.20     58.08 o
  -4   9   7       37.98       65.73     74.69 o
  -3   9   7       57.44       99.50     72.69 o
  -2   9   7       28.55       44.91     71.11 o
  -1   9   7     2631.85     2509.50    178.13 o
   0   9   7        3.03      109.33    122.27 o
   1   9   7     2246.83     2491.52    183.35 o
   2   9   7      377.31      402.70     73.99 o
   3   9   7       43.90      100.94     73.01 o
   4   9   7      148.22      172.64     77.00 o
   5   9   7       56.43      102.54     78.43 o
   6   9   7      119.68      188.40     84.94 o
   7   9   7      709.25      690.03     98.60 o
   8   9   7       39.75       24.37     83.45 o
   9   9   7       34.82      116.26     86.33 o
  10   9   7      297.69      193.21     90.97 o
  11   9   7      176.41      241.53    142.13 o
  12   9   7        2.23       41.48    136.79 o
  13   9   7        0.09      -37.09    133.69 o
 -13  10   7      190.86      228.04    112.19 o
 -12  10   7       13.09       36.33     75.52 o
 -11  10   7      246.29      324.48     79.98 o
 -10  10   7      737.45      583.98     83.88 o
  -9  10   7        2.18      108.61     72.82 o
  -8  10   7        2.77      120.54     69.73 o
  -7  10   7      120.98      106.05     69.64 o
  -6  10   7      245.44      339.87     72.70 o
  -5  10   7       48.47       96.16     80.11 o
  -4  10   7     1065.24     1121.35     97.89 o
  -3  10   7     2747.97     2634.20    187.52 o
  -2  10   7      229.00      455.70    134.35 o
  -1  10   7     1473.20     1681.35    168.84 o
   0  10   7      444.21      400.73    141.17 o
   1  10   7      537.66      471.11    136.06 o
   2  10   7        2.78      128.23    124.10 o
   3  10   7        2.45       51.97     72.89 o
   4  10   7      336.09      409.41     84.12 o
   5  10   7      234.00      146.56     82.16 o
   6  10   7       21.95      114.41     83.36 o
   7  10   7        6.59       35.75     82.58 o
   8  10   7      167.45       84.78     88.70 o
   9  10   7       18.85       15.81     91.02 o
  10  10   7      171.65       80.38    127.96 o
  11  10   7      157.65      191.99    139.48 o
  12  10   7        0.61      -54.55    141.76 o
 -13  11   7        1.27       46.52    141.79 o
 -12  11   7      428.08      325.47     82.62 o
 -11  11   7       98.42       93.91     75.01 o
 -10  11   7      214.16      216.36     75.36 o
  -9  11   7       81.16      126.53     75.47 o
  -8  11   7      430.29      481.45     79.64 o
  -7  11   7       71.02       53.87     71.09 o
  -6  11   7      362.46      250.55     87.47 o
  -5  11   7      704.93      740.43     98.17 o
  -4  11   7      495.93      374.53    139.47 o
  -3  11   7      209.75      284.11    132.17 o
  -2  11   7      262.00      175.94    132.72 o
  -1  11   7      786.28      820.34    150.52 o
   0  11   7     1628.38     1614.17    171.36 o
   1  11   7      221.12      307.44    136.43 o
   2  11   7        2.32      122.88    127.75 o
   3  11   7       27.66      193.51    127.64 o
   4  11   7       16.25       17.45     82.69 o
   5  11   7      330.61      190.51     83.70 o
   6  11   7      308.30      375.99     92.78 o
   7  11   7      251.35      198.03     98.34 o
   8  11   7       61.37       25.87     93.15 o
   9  11   7       12.41       58.99     93.31 o
  10  11   7       13.99       -7.05    132.53 o
  11  11   7       21.39       49.12    138.86 o
 -12  12   7        0.18      -47.98    142.42 o
 -11  12   7       36.56       22.78     76.81 o
 -10  12   7        1.52       57.32     78.72 o
  -9  12   7       35.88       21.55     77.19 o
  -8  12   7      228.83      247.20     77.96 o
  -7  12   7      190.18      191.99     90.81 o
  -6  12   7       28.91       19.19    132.45 o
  -5  12   7      482.43      411.70    141.72 o
  -4  12   7       79.81       94.23    135.77 o
  -3  12   7      124.51      246.46    131.92 o
  -2  12   7      222.90      257.88    141.56 o
  -1  12   7      258.59      286.73    139.03 o
   0  12   7        2.79      -60.02    126.10 o
   1  12   7      240.04      324.18    134.91 o
   2  12   7      326.59      263.97    131.83 o
   3  12   7       52.75        9.40    127.65 o
   4  12   7      223.30      268.08    132.24 o
   5  12   7       13.22       35.29     85.42 o
   6  12   7       46.54       50.84     87.98 o
   7  12   7       83.74       93.56     93.74 o
   8  12   7      169.17      217.35     97.84 o
   9  12   7       67.95        0.10    136.32 o
  10  12   7      101.57       88.18    135.00 o
  11  12   7       41.35      -13.21    141.39 o
 -11  13   7        5.34        1.13     84.55 o
 -10  13   7      156.04      181.94     82.34 o
  -9  13   7      147.30      130.23     79.99 o
  -8  13   7      254.61      288.64    147.94 o
  -7  13   7       73.14      -14.71    131.17 o
  -6  13   7      130.37      151.36    141.38 o
  -5  13   7        4.62      171.35    136.49 o
  -4  13   7      356.02      542.32    152.23 o
  -3  13   7      125.89      206.58    134.61 o
  -2  13   7      392.04      324.36    141.36 o
  -1  13   7       20.48       96.95    133.22 o
   0  13   7       72.33      131.06    132.99 o
   1  13   7       44.79      105.02    128.07 o
   2  13   7       29.21      111.55    126.94 o
   3  13   7       49.71       39.02    129.29 o
   4  13   7        0.02        8.79    124.88 o
   5  13   7      226.49      249.17    139.87 o
   6  13   7      232.08      148.02     92.79 o
   7  13   7        3.31       85.22     98.59 o
   8  13   7      183.88       71.21    101.94 o
   9  13   7        0.54      -62.81    143.63 o
  10  13   7       26.55       33.17    141.35 o
  -9  14   7       19.67       -8.02    149.31 o
  -8  14   7       33.07       88.23    138.21 o
  -7  14   7       86.98      121.27    137.27 o
  -6  14   7      290.91      252.68    141.84 o
  -5  14   7        0.56      -14.32    137.89 o
  -4  14   7      383.13      244.78    147.06 o
  -3  14   7      386.72      566.13    152.85 o
  -2  14   7      262.81      337.71    140.58 o
  -1  14   7      396.07      340.96    142.10 o
   0  14   7       39.91       -9.83    134.52 o
   1  14   7        0.52       51.04    128.04 o
   2  14   7       40.09       93.05    132.24 o
   3  14   7      102.71      133.90    133.08 o
   4  14   7      183.78      111.01    133.32 o
   5  14   7       37.24       62.33    135.32 o
   6  14   7       70.58      141.34    133.08 o
   7  14   7        0.60      -10.09    138.25 o
   8  14   7      109.42       60.49    142.33 o
   9  14   7        0.04       59.75    141.40 o
  -7  15   7      146.77      158.70    148.95 o
  -6  15   7      203.90       71.49    144.93 o
  -5  15   7       40.53      -21.27    132.47 o
  -4  15   7       16.79       63.07    132.44 o
  -3  15   7      210.93      187.07    137.38 o
  -2  15   7      264.73      375.54    147.56 o
  -1  15   7      120.60      230.75    135.04 o
   0  15   7       67.83      176.98    138.67 o
   1  15   7        0.02      172.55    137.05 o
   2  15   7       28.69       38.81    139.90 o
   3  15   7       48.65      234.79    145.92 o
   4  15   7       17.34      -65.06    138.29 o
   5  15   7       99.32      115.73    138.72 o
   6  15   7      187.82      125.96    138.83 o
  -3  16   7       23.71       39.57    140.12 o
  -2  16   7        1.75      -14.48    135.67 o
  -1  16   7      326.69      375.28    150.82 o
   0  16   7       50.49       83.87    139.32 o
   1  16   7       26.82       29.51    136.39 o
   2  16   7       85.79      103.84    141.86 o
   3  16   7        5.85       55.05    141.60 o
   4  16   7       83.35       76.68    137.51 o
   5  16   7        8.25      -74.90    144.16 o
 -16   0   8      139.66      199.18    133.87 o
 -14   0   8       32.49      110.31    127.10 o
 -12   0   8      430.54      500.92    138.99 o
 -10   0   8       21.57       35.29    105.71 o
  -8   0   8     2195.87     2041.13    169.95 o
  -6   0   8     4481.98     4420.01    200.00 o
  -4   0   8     3238.67     3077.45     93.36 o
  -2   0   8     1286.54     1425.23    106.48 o
   0   0   8       16.19       74.76     57.82 o
   2   0   8     6954.25     7069.87    147.21 o
   4   0   8      397.37      359.96    115.45 o
   6   0   8      141.76      219.08     86.14 o
   8   0   8     1923.05     2156.76    129.40 o
  10   0   8        4.32       33.61     93.29 o
  12   0   8       76.65      105.57    145.72 o
  14   0   8       16.08       28.42    156.34 o
 -16   1   8       12.47       72.09     98.02 o
 -15   1   8      287.34      400.91    102.55 o
 -14   1   8      217.62      237.99     94.04 o
 -13   1   8       93.93       83.18     90.42 o
 -12   1   8      250.03      159.05     82.86 o
 -11   1   8      285.49      319.94     88.41 o
 -10   1   8      105.67      163.65     82.00 o
  -9   1   8     2143.41     2143.89    166.93 o
  -8   1   8      513.07      649.19     99.04 o
  -7   1   8      867.35      985.88    139.31 o
  -6   1   8      623.97      715.18     57.59 o
  -5   1   8       17.47       51.17     33.06 o
  -4   1   8      329.01      421.66     39.03 o
  -3   1   8      430.71      424.98     41.34 o
  -2   1   8       37.60       82.14     38.57 o
  -1   1   8     2048.43     1852.21     86.54 o
   0   1   8      128.81      147.16     30.54 o
   1   1   8     2442.10     2536.36     73.30 o
   2   1   8      315.35      258.06     42.50 o
   3   1   8      305.17      316.02     55.86 o
   4   1   8     4356.12     4409.38    106.79 o
   5   1   8       15.00       11.52     63.23 o
   6   1   8      136.95      255.21     72.50 o
   7   1   8       42.93       46.95     71.95 o
   8   1   8     1414.88     1393.75     83.73 o
   9   1   8        5.99       70.35     73.86 o
  10   1   8      766.15      837.19     92.86 o
  11   1   8      330.39      282.98     83.49 o
  12   1   8       33.25       93.89     99.65 o
  13   1   8      310.03      296.17    113.15 o
  14   1   8       19.43       68.14    105.50 o
 -16   2   8      335.37      152.08    133.05 o
 -15   2   8        2.25      100.08     96.43 o
 -14   2   8      213.77      357.77     97.52 o
 -13   2   8       85.54      120.25     90.09 o
 -12   2   8       13.71       21.93     79.59 o
 -11   2   8      284.53      339.91    117.80 o
 -10   2   8      187.75      142.50     79.33 o
  -9   2   8      445.44      599.30     92.32 o
  -8   2   8      791.03      823.09     92.71 o
  -7   2   8      200.71      198.04     50.18 o
  -6   2   8      238.27      220.99     51.23 o
  -5   2   8      618.01      579.54     44.28 o
  -4   2   8     1622.98     1542.12     52.86 o
  -3   2   8     5531.63     5342.75    111.66 o
  -2   2   8     1132.20     1202.05     52.27 o
  -1   2   8      468.27      500.17     44.97 o
   0   2   8     4132.80     3965.86    136.92 o
   1   2   8      968.12      863.09     41.69 o
   2   2   8     2911.27     2866.76     88.95 o
   3   2   8      947.32      873.09     62.18 o
   4   2   8       40.68      140.06     59.62 o
   5   2   8      628.69      537.78     72.02 o
   6   2   8       20.33       62.59     67.04 o
   7   2   8       17.61       53.63     83.48 o
   8   2   8      220.13      300.25     93.51 o
   9   2   8       10.20       77.63     73.17 o
  10   2   8        6.92       19.13     74.37 o
  11   2   8      195.31      298.89     81.49 o
  12   2   8      387.61      252.55     84.00 o
  13   2   8      265.29      298.04    108.03 o
  14   2   8       23.18       45.10    111.06 o
 -15   3   8        3.33       -0.58    131.34 o
 -14   3   8      146.28      128.09     89.75 o
 -13   3   8        1.20      -18.97     89.71 o
 -12   3   8      641.23      722.28     98.46 o
 -11   3   8        7.36      -17.55     84.83 o
 -10   3   8     1217.74     1515.61    112.35 o
  -9   3   8     1171.72     1302.25    106.36 o
  -8   3   8      438.75      474.37     86.77 o
  -7   3   8       22.31      104.22     54.54 o
  -6   3   8       70.33       86.58     40.20 o
  -5   3   8     7969.01     7990.95    114.84 o
  -4   3   8       10.58       18.60     51.66 o
  -3   3   8     1437.71     1265.28     52.01 o
  -2   3   8      287.38      382.92     43.56 o
  -1   3   8       30.09       71.25     40.39 o
   0   3   8       72.92       64.32     26.44 o
   1   3   8      167.54      151.19     35.64 o
   2   3   8     1089.57     1123.52     51.09 o
   3   3   8      370.83      334.82     54.49 o
   4   3   8     1000.34      979.63     70.04 o
   5   3   8        9.79       20.54     71.03 o
   6   3   8      624.88      715.43     93.60 o
   7   3   8       97.76      231.12     89.02 o
   8   3   8      345.86      348.84     91.20 o
   9   3   8       37.03       99.26     86.49 o
  10   3   8      119.84       93.99     88.10 o
  11   3   8        6.98       34.15     77.49 o
  12   3   8      638.58      590.16     94.30 o
  13   3   8       18.80       80.46     82.95 o
  14   3   8        0.01       45.17    106.79 o
 -15   4   8        1.72       -8.41    139.28 o
 -14   4   8       39.72      -64.52    139.87 o
 -13   4   8      140.13      214.16     92.41 o
 -12   4   8      317.52      412.46     96.45 o
 -11   4   8        0.61      -25.16     81.23 o
 -10   4   8        2.70      -15.93     83.48 o
  -9   4   8        1.52       16.24     77.78 o
  -8   4   8      113.61      143.62     56.77 o
  -7   4   8      280.49      368.13     51.36 o
  -6   4   8      133.21      180.38     46.97 o
  -5   4   8      581.33      706.64     52.62 o
  -4   4   8      133.65      228.10     55.87 o
  -3   4   8     1341.11     1411.10     73.52 o
  -2   4   8      267.57      288.80     56.27 o
  -1   4   8      851.28      832.61     63.60 o
   0   4   8     2042.01     2110.38    143.67 o
   1   4   8      587.02      577.90     44.91 o
   2   4   8       62.04       93.85     41.72 o
   3   4   8     2139.35     1891.96     73.37 o
   4   4   8      276.38      274.68     70.86 o
   5   4   8        3.79       70.34     73.32 o
   6   4   8      130.45      215.64     83.34 o
   7   4   8     5032.23     4904.66    159.43 o
   8   4   8      214.47      248.36     88.12 o
   9   4   8       21.09       79.87     84.59 o
  10   4   8        0.14       88.31     86.77 o
  11   4   8      326.38      290.06     94.93 o
  12   4   8       62.26      156.54     82.89 o
  13   4   8        0.30       31.52     83.28 o
  14   4   8       11.16      108.05    117.17 o
 -15   5   8       20.66       99.86    149.28 o
 -14   5   8        0.03      -26.39    138.09 o
 -13   5   8        2.56       49.19    120.69 o
 -12   5   8       50.28       78.78    122.16 o
 -11   5   8        0.61        3.70     80.97 o
 -10   5   8      139.60      132.15     76.57 o
  -9   5   8      300.69      291.83     82.50 o
  -8   5   8      280.39      296.66     50.92 o
  -7   5   8      897.48      871.49     63.71 o
  -6   5   8       55.70      116.97     47.90 o
  -5   5   8     9171.32     9301.41    147.63 o
  -4   5   8      193.05      224.88     57.54 o
  -3   5   8     5472.72     5693.70    117.39 o
  -2   5   8        2.16       45.81     50.36 o
  -1   5   8     3289.89     3124.67     92.11 o
   0   5   8       32.91       24.99     60.52 o
   1   5   8      530.72      559.32     69.74 o
   2   5   8       15.29       21.81     40.69 o
   3   5   8      804.13      747.37     55.90 o
   4   5   8        0.12       15.68     64.13 o
   5   5   8       99.76      174.24     74.16 o
   6   5   8     1093.14     1118.09     97.94 o
   7   5   8        0.06       68.61     81.22 o
   8   5   8        0.42       26.24     84.26 o
   9   5   8       32.13      114.85     85.86 o
  10   5   8      127.37      140.12     89.76 o
  11   5   8        0.85      113.79     89.55 o
  12   5   8       18.22      -18.28     92.75 o
  13   5   8       37.64       78.96     84.62 o
  14   5   8      119.07       14.09    135.87 o
 -14   6   8       45.33       71.42    148.79 o
 -13   6   8       51.90      -16.48    121.06 o
 -12   6   8       48.78       49.73    117.86 o
 -11   6   8      293.38      361.55    139.31 o
 -10   6   8       73.79       53.81     78.92 o
  -9   6   8      191.59      189.96     53.05 o
  -8   6   8      586.97      552.31     58.64 o
  -7   6   8     1063.63     1018.99     64.03 o
  -6   6   8      136.17      194.79     51.45 o
  -5   6   8        3.10       38.98     57.20 o
  -4   6   8        0.08       49.93     56.51 o
  -3   6   8       16.67      111.55     56.86 o
  -2   6   8      651.90      700.83     64.96 o
  -1   6   8     2549.13     2418.44    235.90 o
   0   6   8      159.90      126.13     64.04 o
   1   6   8     1352.48     1124.24     79.74 o
   2   6   8      267.38      200.94     45.22 o
   3   6   8      142.39      191.15     61.34 o
   4   6   8      317.21      389.93     76.43 o
   5   6   8      753.35      775.69     87.54 o
   6   6   8      218.32      254.22     79.79 o
   7   6   8     1322.83     1163.95    125.25 o
   8   6   8       19.27       61.69     81.59 o
   9   6   8       28.29       53.44     84.75 o
  10   6   8        1.85       51.69     88.08 o
  11   6   8       61.32      132.95     89.72 o
  12   6   8      169.37      171.06     95.88 o
  13   6   8       61.72       46.04    133.58 o
 -14   7   8        0.08       29.44    144.82 o
 -13   7   8       79.41       30.88    133.34 o
 -12   7   8      130.56      209.45    138.21 o
 -11   7   8       35.16      178.17    133.51 o
 -10   7   8       36.19       40.60     64.63 o
  -9   7   8      372.66      445.21     72.36 o
  -8   7   8       68.82       89.07     50.95 o
  -7   7   8      974.33     1105.56     66.89 o
  -6   7   8       99.01      109.85     50.79 o
  -5   7   8       30.31      104.47     60.52 o
  -4   7   8      226.99      251.44     63.09 o
  -3   7   8     1114.85     1044.86     72.65 o
  -2   7   8       36.64       78.22     67.94 o
  -1   7   8      599.64      646.03     77.82 o
   0   7   8      314.97      368.61     68.70 o
   1   7   8     2134.49     2324.35    176.59 o
   2   7   8        1.53       29.31    120.57 o
   3   7   8      146.27      195.95     84.27 o
   4   7   8     1435.89     1427.68     93.62 o
   5   7   8      283.39      165.46     79.23 o
   6   7   8       64.93       23.65     76.36 o
   7   7   8       41.11      102.01     82.27 o
   8   7   8        0.48       59.78     84.93 o
   9   7   8       17.11       50.51     86.21 o
  10   7   8       13.61        5.29     88.25 o
  11   7   8        1.65       43.04     90.81 o
  12   7   8        0.57      -25.67     93.08 o
  13   7   8      237.97      356.22    150.93 o
 -13   8   8        0.51       26.62    146.54 o
 -12   8   8      116.28      335.37    156.07 o
 -11   8   8      398.95      438.74    152.41 o
 -10   8   8       28.28       41.28     68.01 o
  -9   8   8        2.66       28.29     67.20 o
  -8   8   8      109.40       65.89     66.93 o
  -7   8   8      554.27      554.42     59.67 o
  -6   8   8     1347.52     1339.62     98.71 o
  -5   8   8       88.77      130.18     59.86 o
  -4   8   8     1021.59     1024.22     75.00 o
  -3   8   8      970.82      886.18     90.98 o
  -2   8   8     4395.48     4133.56    297.43 o
  -1   8   8      270.37      299.61     72.25 o
   0   8   8      109.46      158.92    121.29 o
   1   8   8     1241.14     1317.66    162.58 o
   2   8   8       20.16      116.24    133.45 o
   3   8   8     1724.16     1533.04    165.84 o
   4   8   8       45.46       84.61     69.85 o
   5   8   8       66.09       37.50     74.23 o
   6   8   8      296.31      308.83     83.66 o
   7   8   8       75.40       89.04     84.76 o
   8   8   8        1.08        7.47     87.16 o
   9   8   8      156.03      205.35     92.99 o
  10   8   8        1.06       -8.94     93.05 o
  11   8   8       10.92        7.82     91.43 o
  12   8   8       14.86       -3.28    129.34 o
  13   8   8       74.61      150.41    140.47 o
 -13   9   8      131.83      115.50    138.70 o
 -12   9   8       40.23       15.43    124.23 o
 -11   9   8        7.46      -23.78     90.89 o
 -10   9   8       40.43       50.00     75.36 o
  -9   9   8      226.92      206.56     73.72 o
  -8   9   8      228.17      178.02     68.48 o
  -7   9   8      236.49      269.87     72.60 o
  -6   9   8        3.91       75.82     78.47 o
  -5   9   8     1153.23     1149.40     76.84 o
  -4   9   8        1.78       20.12     75.41 o
  -3   9   8      367.07      335.40     80.52 o
  -2   9   8     1458.40     1163.83    154.16 o
  -1   9   8       10.62       87.88    124.37 o
   0   9   8       94.60      150.44    127.23 o
   1   9   8     1191.47     1059.15    153.98 o
   2   9   8     1107.52      838.49    158.65 o
   3   9   8      139.54      324.78    135.32 o
   4   9   8      525.03      321.10    130.00 o
   5   9   8        5.21       61.87    106.06 o
   6   9   8     1084.83     1083.49    103.50 o
   7   9   8       59.22      216.16     88.81 o
   8   9   8      258.91      301.19     95.10 o
   9   9   8        1.08       73.95     91.27 o
  10   9   8       41.48       92.24     91.48 o
  11   9   8        3.89       21.70     99.23 o
  12   9   8       14.17       43.23    134.44 o
 -12  10   8      160.26       94.13    132.82 o
 -11  10   8      202.01      280.64     78.79 o
 -10  10   8      699.28      624.77     87.21 o
  -9  10   8        4.12       44.20     68.54 o
  -8  10   8      417.03      312.62     73.97 o
  -7  10   8       14.73      -57.39     81.47 o
  -6  10   8        5.35       28.19     80.18 o
  -5  10   8      134.70      158.43     81.66 o
  -4  10   8       57.18       86.77     78.63 o
  -3  10   8      253.32      400.80    132.08 o
  -2  10   8      684.58      707.78    141.96 o
  -1  10   8      369.73      533.78    137.79 o
   0  10   8     2382.05     1956.27    176.89 o
   1  10   8        0.35      -15.45    127.09 o
   2  10   8     1547.50     1331.46    162.44 o
   3  10   8        0.04       41.33    125.66 o
   4  10   8      686.36      721.84    146.44 o
   5  10   8      169.34      128.89    125.09 o
   6  10   8      112.74      143.74     87.48 o
   7  10   8       58.72       84.03     90.47 o
   8  10   8       19.33       99.20     91.26 o
   9  10   8        8.55       41.97     95.32 o
  10  10   8        8.73       51.11     93.06 o
  11  10   8        7.20       35.65    145.43 o
  12  10   8       99.23      162.49    151.29 o
 -12  11   8      163.48      161.33    101.04 o
 -11  11   8        9.76       15.27     79.49 o
 -10  11   8        1.57       29.42     78.07 o
  -9  11   8      179.07      180.36     77.27 o
  -8  11   8      254.57      263.63     76.28 o
  -7  11   8        0.73        6.08     84.63 o
  -6  11   8      155.15      116.88    113.07 o
  -5  11   8        9.84       29.61    125.72 o
  -4  11   8        2.45       71.76    121.68 o
  -3  11   8       91.19       62.36    123.38 o
  -2  11   8       78.06       35.58    127.36 o
  -1  11   8     1936.19     1647.52    172.75 o
   0  11   8     1014.76     1143.36    165.70 o
   1  11   8      449.83      408.58    136.54 o
   2  11   8      471.32      424.26    139.24 o
   3  11   8      255.83      286.81    134.96 o
   4  11   8     1325.44     1579.52    178.49 o
   5  11   8      278.25       88.02    129.02 o
   6  11   8       36.26      -86.17    128.99 o
   7  11   8      134.07      123.87     91.95 o
   8  11   8       38.92      -10.87     92.06 o
   9  11   8      196.00      285.51    102.55 o
  10  11   8       59.97      121.88    136.01 o
  11  11   8        0.85       81.03    135.03 o
 -12  12   8        0.17       25.19    100.97 o
 -11  12   8        1.19       -0.67     95.74 o
 -10  12   8       15.03       98.04     80.13 o
  -9  12   8        1.55       70.45     75.50 o
  -8  12   8      396.24      273.54     97.40 o
  -7  12   8      345.24      233.22    143.40 o
  -6  12   8       71.53      252.41    136.78 o
  -5  12   8      108.51      154.49    130.82 o
  -4  12   8       52.44       33.41    129.30 o
  -3  12   8      141.41      176.40    133.23 o
  -2  12   8       66.31       56.59    128.16 o
  -1  12   8      240.36      184.86    138.87 o
   0  12   8      521.64      462.51    143.22 o
   1  12   8        3.14        1.69    131.70 o
   2  12   8        4.50       59.47    130.47 o
   3  12   8      526.24      385.59    142.78 o
   4  12   8       97.54       76.01    129.10 o
   5  12   8       34.68       77.47    127.62 o
   6  12   8       40.60      107.78    126.83 o
   7  12   8      492.22      277.17    135.40 o
   8  12   8        6.07      -10.41     95.40 o
   9  12   8       22.11       67.22    100.38 o
  10  12   8        4.01       18.17    139.69 o
 -10  13   8      123.27      161.75     81.44 o
  -9  13   8      143.47      234.48    143.59 o
  -8  13   8        7.69      122.20    132.39 o
  -7  13   8        0.21       59.71    137.78 o
  -6  13   8      113.44       93.03    131.82 o
  -5  13   8      683.52      949.91    167.74 o
  -4  13   8      510.11      484.15    152.13 o
  -3  13   8      441.92      458.94    147.97 o
  -2  13   8       37.07      324.39    139.20 o
  -1  13   8       29.46      122.22    135.44 o
   0  13   8        0.73       35.53    126.49 o
   1  13   8      660.61      652.46    150.03 o
   2  13   8       24.98       20.52    134.97 o
   3  13   8       64.08       60.31    133.30 o
   4  13   8      259.20      439.63    148.04 o
   5  13   8       74.98      -66.20    127.41 o
   6  13   8       48.76       70.34    132.61 o
   7  13   8       25.67       30.39    137.34 o
  10  13   8       13.83       23.98    142.73 o
  -8  14   8       15.40       88.34    140.82 o
  -7  14   8       10.71       37.13    137.30 o
  -6  14   8      192.59      270.02    151.72 o
  -5  14   8        9.96      -14.15    134.95 o
  -4  14   8        0.16      147.18    137.87 o
  -3  14   8        4.63       56.45    138.57 o
  -2  14   8      228.56      153.56    145.16 o
  -1  14   8        8.05       40.91    140.93 o
   0  14   8       41.95       97.36    131.86 o
   1  14   8      100.99      128.86    140.22 o
   2  14   8       41.64      158.62    138.90 o
   3  14   8        4.52      -17.38    138.77 o
   4  14   8      449.32      356.04    153.11 o
   5  14   8      105.83       41.43    130.66 o
   6  14   8       56.40       99.19    145.66 o
   7  14   8      207.79      141.56    150.48 o
  -5  15   8      250.73      205.75    146.29 o
  -4  15   8       86.37        3.09    142.05 o
  -3  15   8       13.96       19.12    141.32 o
  -2  15   8       28.94      215.98    144.97 o
  -1  15   8       44.31       20.93    135.39 o
   0  15   8      193.67      202.48    143.80 o
   1  15   8       45.68      113.41    135.82 o
   2  15   8        0.27      -30.66    144.49 o
   3  15   8      231.50      276.77    143.59 o
   4  15   8      122.49      189.09    146.43 o
   6  15   8        0.59      177.94    144.51 o
   7  15   8        4.59      -54.85    141.24 o
   0  16   8        6.28      -89.21    146.96 o
   1  16   8       48.22      162.35    150.26 o
   2  16   8       41.64      110.47    145.41 o
 -15   0   9      217.26      308.74    130.44 o
 -13   0   9      439.92      508.46    147.77 o
 -11   0   9       33.97       82.51    118.11 o
  -9   0   9      515.22      623.57    142.90 o
  -7   0   9     4340.20     4102.14    208.42 o
  -5   0   9     3539.28     3501.06    104.72 o
  -3   0   9     2135.00     2057.35     90.65 o
  -1   0   9     2524.05     2209.59    239.07 o
   1   0   9      697.71      784.20     77.09 o
   3   0   9     6880.20     6063.39    224.61 o
   5   0   9     2339.48     2264.45    115.83 o
   7   0   9      135.72       91.29     89.74 o
   9   0   9      828.76      785.33    108.83 o
  11   0   9        2.69       41.47    145.86 o
  13   0   9       86.57        4.62    150.22 o
 -16   1   9      167.96       53.75    143.25 o
 -15   1   9       83.59       77.93     94.19 o
 -14   1   9       75.28       79.38     91.34 o
 -13   1   9       24.45      122.87     85.73 o
 -12   1   9       17.28       32.09     90.08 o
 -11   1   9      181.79      201.81     95.17 o
 -10   1   9     1063.77     1044.05    109.92 o
  -9   1   9     3014.88     3228.00    143.18 o
  -8   1   9        0.17       91.39     84.29 o
  -7   1   9     1215.38     1098.22    101.44 o
  -6   1   9      149.66      166.16     81.76 o
  -5   1   9       22.72       47.12     49.66 o
  -4   1   9      125.51      158.26     40.50 o
  -3   1   9      542.93      570.77     54.48 o
  -2   1   9     1685.13     1640.12     88.71 o
  -1   1   9      217.89      194.72     45.62 o
   0   1   9        1.06       44.11     45.53 o
   1   1   9     5055.60     4908.21     90.85 o
   2   1   9      752.47      859.84     52.99 o
   3   1   9     1526.25     1580.27     77.17 o
   4   1   9       76.51      116.21     60.44 o
   5   1   9        0.85       55.61     64.65 o
   6   1   9      414.54      402.02     76.01 o
   7   1   9       82.70       97.31     64.89 o
   8   1   9        7.63       66.27     65.64 o
   9   1   9       16.13       80.58     66.04 o
  10   1   9        0.49       54.78     79.01 o
  11   1   9      434.06      448.49     90.50 o
  12   1   9       13.19        0.69    102.53 o
  13   1   9        0.89      110.57    109.66 o
  14   1   9        2.38       30.49    111.08 o
 -16   2   9        2.59       65.95    132.18 o
 -15   2   9       21.48       -6.58     93.36 o
 -14   2   9      319.31      302.60     93.36 o
 -13   2   9      520.82      682.49    137.00 o
 -12   2   9        8.78       46.12     86.58 o
 -11   2   9       40.21      127.44     88.57 o
 -10   2   9      534.71      437.73     92.52 o
  -9   2   9     2019.62     1904.12    145.70 o
  -8   2   9      951.98      984.10    100.86 o
  -7   2   9      408.25      461.26     89.28 o
  -6   2   9     3703.86     3666.40     99.82 o
  -5   2   9      337.27      386.32     58.96 o
  -4   2   9       67.24      112.33     52.54 o
  -3   2   9      150.55      133.22     40.50 o
  -2   2   9      393.83      383.24     46.44 o
  -1   2   9      119.79      134.42     43.48 o
   0   2   9     1879.67     1712.11     65.35 o
   1   2   9        0.29       61.37     48.01 o
   2   2   9        2.95       51.47     41.70 o
   3   2   9      385.78      400.95     61.30 o
   4   2   9     1294.92     1328.89     84.18 o
   5   2   9       12.98       47.97     63.93 o
   6   2   9      118.35      112.96     71.81 o
   7   2   9      395.81      635.73     83.94 o
   8   2   9      319.75      348.32     94.81 o
   9   2   9       53.98       81.41     74.15 o
  10   2   9        4.93       60.71     78.71 o
  11   2   9      133.36      186.25     81.02 o
  12   2   9       63.69       30.13     79.98 o
  13   2   9      134.88      230.49    110.29 o
  14   2   9       11.13       60.48    115.91 o
 -15   3   9      126.70      255.60    154.91 o
 -14   3   9        2.02       60.52     94.96 o
 -13   3   9       29.01       76.30     95.50 o
 -12   3   9        3.07      -12.56     86.90 o
 -11   3   9      273.65      281.95     93.89 o
 -10   3   9      345.17      475.87    145.15 o
  -9   3   9      264.70      282.96     85.28 o
  -8   3   9       35.51       87.50     77.24 o
  -7   3   9     2816.60     2457.19    121.69 o
  -6   3   9     1179.45     1339.35     76.43 o
  -5   3   9      505.87      630.79     65.52 o
  -4   3   9      490.54      424.22     59.48 o
  -3   3   9      173.80      174.31     41.99 o
  -2   3   9     3969.95     3832.67     92.72 o
  -1   3   9      551.31      562.14     50.83 o
   0   3   9     1183.29     1233.37     61.73 o
   1   3   9       22.84       79.96     56.34 o
   2   3   9      352.37      372.12     60.30 o
   3   3   9      607.65      563.76     78.72 o
   4   3   9     1112.23     1064.65     85.34 o
   5   3   9        0.00       35.57     73.60 o
   6   3   9       49.34       69.18     79.67 o
   7   3   9        9.74       86.57     84.79 o
   8   3   9      329.08      256.97     92.94 o
   9   3   9      675.07      751.06    106.95 o
  10   3   9      404.00      295.92     97.65 o
  11   3   9        0.45       59.31     78.94 o
  12   3   9      201.02      273.82     86.42 o
  13   3   9        0.68       79.67     83.58 o
  14   3   9        6.52       36.22    143.99 o
 -14   4   9      198.65      167.45    130.58 o
 -13   4   9      121.68      157.13     90.32 o
 -12   4   9      318.84      276.49     92.18 o
 -11   4   9      385.74      308.01     91.04 o
 -10   4   9       17.92      140.30     88.17 o
  -9   4   9       96.94      206.53     97.94 o
  -8   4   9      404.25      498.50     86.25 o
  -7   4   9      291.86      384.11     76.57 o
  -6   4   9       32.46       59.14     57.05 o
  -5   4   9      168.97      180.19     60.16 o
  -4   4   9      309.29      371.23     60.74 o
  -3   4   9     1335.23     1270.03     74.60 o
  -2   4   9     4084.52     3883.03    104.31 o
  -1   4   9      697.18      693.54     66.48 o
   0   4   9       98.43      109.06     56.95 o
   1   4   9      187.67      237.38     69.17 o
   2   4   9       59.79       47.10     62.80 o
   3   4   9      252.02      164.04     49.10 o
   4   4   9      220.23      248.11     71.84 o
   5   4   9       35.63       86.40     74.25 o
   6   4   9      423.67      385.09     87.68 o
   7   4   9      155.93      163.06     85.06 o
   8   4   9      345.32      357.59     92.12 o
   9   4   9      162.50      207.99     91.32 o
  10   4   9        1.01      127.07     91.59 o
  11   4   9        9.47       39.25     93.44 o
  12   4   9      265.21      360.50     88.29 o
  13   4   9       30.23       32.66     88.13 o
  14   4   9        0.08      -23.02    105.47 o
 -14   5   9        6.73      103.03    141.25 o
 -13   5   9        3.95       29.31    139.77 o
 -12   5   9        4.00       34.85    119.01 o
 -11   5   9      169.70      124.41     85.38 o
 -10   5   9        3.25       43.83     81.30 o
  -9   5   9      457.84      436.78     88.40 o
  -8   5   9      319.56      267.46     60.73 o
  -7   5   9      377.68      408.79     65.88 o
  -6   5   9     2726.78     2749.00     98.63 o
  -5   5   9     1001.50     1019.81     82.61 o
  -4   5   9       22.08       19.27     57.66 o
  -3   5   9      110.39      142.31     56.31 o
  -2   5   9        4.65        8.68     57.45 o
  -1   5   9      189.22      139.52     55.53 o
   0   5   9     2333.37     2599.40    163.94 o
   1   5   9       40.81       76.76     66.48 o
   2   5   9      183.30      177.22     68.27 o
   3   5   9      413.81      339.26     68.06 o
   4   5   9      534.35      593.39     83.53 o
   5   5   9       16.99       97.44     73.73 o
   6   5   9        0.05        3.81     76.63 o
   7   5   9        0.06      101.90     81.59 o
   8   5   9       89.41      141.55     88.35 o
   9   5   9        4.99       23.08     86.84 o
  10   5   9       46.02      104.22     90.82 o
  11   5   9       30.62       77.40     94.51 o
  12   5   9       64.13      114.53     93.64 o
  13   5   9       80.72       87.60     88.08 o
 -14   6   9       23.04      -19.62    141.07 o
 -13   6   9      315.57      389.99    154.44 o
 -12   6   9      509.78      450.39    140.41 o
 -11   6   9      276.02      229.97    135.68 o
 -10   6   9      302.96      208.52     82.73 o
  -9   6   9      158.60      327.44    129.18 o
  -8   6   9      122.24      158.89     63.17 o
  -7   6   9       20.35       26.14     60.02 o
  -6   6   9      171.02      216.80     62.81 o
  -5   6   9       11.41       31.63     59.70 o
  -4   6   9     1664.89     1573.99     83.43 o
  -3   6   9      121.39      127.81     59.62 o
  -2   6   9       76.31       95.41     56.62 o
  -1   6   9       46.02       98.75     69.69 o
   0   6   9      937.32      802.52    174.75 o
   1   6   9      244.50      180.99     65.92 o
   2   6   9      192.86      313.77    123.59 o
   3   6   9      148.05      241.39    130.39 o
   4   6   9      347.02      341.07    136.70 o
   5   6   9      115.05      175.52     74.22 o
   6   6   9     2384.10     2316.44    118.57 o
   7   6   9      196.22      179.91     85.61 o
   8   6   9        1.37       68.96     84.31 o
   9   6   9       47.43       40.30     90.12 o
  10   6   9      241.15      369.98    166.03 o
  11   6   9      168.89      158.80     95.08 o
  12   6   9       13.73       49.47     93.38 o
  13   6   9      157.46      163.18    104.84 o
 -13   7   9      148.93      218.19    134.21 o
 -12   7   9      116.32      179.52    127.32 o
 -11   7   9       25.86      156.67    139.85 o
 -10   7   9      127.91      126.51    118.91 o
  -9   7   9        2.76       22.07     61.84 o
  -8   7   9     1332.29     1426.21     85.71 o
  -7   7   9      143.38      168.64     53.59 o
  -6   7   9       24.74       99.86     61.19 o
  -5   7   9      213.75      205.16     63.99 o
  -4   7   9       45.26      108.04     62.74 o
  -3   7   9       46.79      111.90     61.32 o
  -2   7   9      640.99      585.74     83.95 o
  -1   7   9       27.57       38.40     70.91 o
   0   7   9      698.88      740.32    104.78 o
   1   7   9      555.86      482.87    134.77 o
   2   7   9        7.21       89.62    125.91 o
   3   7   9      447.73      435.82    145.30 o
   4   7   9        2.11       57.03    129.17 o
   5   7   9        0.83       71.03    123.83 o
   6   7   9      569.71      660.42     90.60 o
   7   7   9      120.71      189.10    105.87 o
   8   7   9      154.53      116.93     88.68 o
   9   7   9      350.23      452.52    102.20 o
  10   7   9       24.43       30.20     96.72 o
  11   7   9       48.79       76.02     92.99 o
  12   7   9       70.87      173.49     96.23 o
  13   7   9        7.72       38.80    139.12 o
 -13   8   9        1.95      -14.64    142.22 o
 -12   8   9      112.63       13.91    140.90 o
 -11   8   9      229.07      194.42    137.98 o
 -10   8   9       16.11      -56.01    127.44 o
  -9   8   9      342.89      309.33     87.37 o
  -8   8   9       94.36      171.67     68.76 o
  -7   8   9      354.30      337.53     67.82 o
  -6   8   9     1039.22     1096.41     81.37 o
  -5   8   9      112.88      147.85     63.45 o
  -4   8   9        7.07       74.57     62.87 o
  -3   8   9     2458.06     2522.68    121.06 o
  -2   8   9        3.71       73.39     74.29 o
  -1   8   9     1002.14     1170.23    151.32 o
   0   8   9      299.75      549.94    141.84 o
   1   8   9      544.71      370.69    137.41 o
   2   8   9      246.81      293.41    137.30 o
   3   8   9      966.74      851.92    147.43 o
   4   8   9      395.75      372.66    134.60 o
   5   8   9        0.37      -34.81    134.52 o
   6   8   9        0.22       94.00    132.29 o
   7   8   9        7.42       50.20     82.49 o
   8   8   9       94.16       78.40     91.12 o
   9   8   9      734.85      637.94    108.33 o
  10   8   9      152.61      184.44     96.27 o
  11   8   9       24.05       86.02     94.82 o
  12   8   9      105.95      136.77     99.48 o
 -12   9   9       18.34        6.66    128.83 o
 -11   9   9        3.69      -19.21    128.41 o
 -10   9   9      133.10      129.40     93.27 o
  -9   9   9     1028.05     1306.65    118.59 o
  -8   9   9      482.11      474.95     77.33 o
  -7   9   9        4.97       58.42     81.60 o
  -6   9   9      219.63      287.55     66.46 o
  -5   9   9      576.21      628.72     72.63 o
  -4   9   9       22.27        0.39     74.17 o
  -3   9   9       26.67       77.94     75.85 o
  -2   9   9      639.13      641.46    143.33 o
  -1   9   9      268.05      293.72    132.78 o
   0   9   9      192.04      249.68    130.74 o
   1   9   9      155.30      158.93    131.40 o
   2   9   9        2.82       62.88    129.06 o
   3   9   9     1251.48     1141.42    162.13 o
   4   9   9      138.27      238.17    135.90 o
   5   9   9        2.23       55.63    128.76 o
   6   9   9       24.25        7.99    129.35 o
   7   9   9      407.14      353.56    141.87 o
   8   9   9       64.80       16.57     90.93 o
   9   9   9       65.80      121.58     94.79 o
  10   9   9      260.79      144.12     98.01 o
  11   9   9       84.50       -2.61     99.69 o
  12   9   9        1.33      -62.71    140.98 o
 -12  10   9        0.02       16.29    144.75 o
 -11  10   9        1.17      -90.48    125.42 o
 -10  10   9       43.68       75.24     95.46 o
  -9  10   9      152.82      121.40     74.08 o
  -8  10   9       63.06      110.72    107.28 o
  -7  10   9        0.01       -5.06     82.02 o
  -6  10   9        0.10       55.71     83.87 o
  -5  10   9     1342.56     1263.96    108.09 o
  -4  10   9       73.16       16.63    127.51 o
  -3  10   9       16.34       55.90    120.72 o
  -2  10   9      267.51      289.59    130.14 o
  -1  10   9      344.62      206.98    136.41 o
   0  10   9        0.03       60.57    127.72 o
   1  10   9      201.51      156.08    132.71 o
   2  10   9       43.85       90.60    128.79 o
   3  10   9     1349.00     1611.80    176.25 o
   4  10   9        9.63       51.40    127.86 o
   5  10   9       11.94      135.07    127.18 o
   6  10   9       75.17       52.07    128.92 o
   7  10   9        0.10        0.68    128.52 o
   8  10   9       19.88      -52.58    132.41 o
   9  10   9      105.35       46.63     95.72 o
  10  10   9       45.76      120.43    101.54 o
  11  10   9       20.98      -15.06    105.69 o
 -11  11   9       11.37       48.16     99.53 o
 -10  11   9      143.37      232.61    101.77 o
  -9  11   9      223.78      310.14     78.85 o
  -8  11   9        2.09       82.02     86.07 o
  -7  11   9      231.21      276.65     94.08 o
  -6  11   9      293.05      127.57    129.95 o
  -5  11   9      156.70      277.25    131.18 o
  -4  11   9      378.49      373.50    138.10 o
  -3  11   9       44.95       54.78    132.87 o
  -2  11   9      771.07      664.09    150.42 o
  -1  11   9       66.37       88.76    128.16 o
   0  11   9      733.91      602.72    150.32 o
   1  11   9      867.82      655.57    153.13 o
   2  11   9        9.17      239.31    135.77 o
   3  11   9      753.52      766.23    163.06 o
   4  11   9       76.16      270.36    138.43 o
   5  11   9      377.98      371.68    149.64 o
   6  11   9       52.17      115.70    130.81 o
   7  11   9      121.72      294.47    141.41 o
   8  11   9        4.91       11.44    133.62 o
   9  11   9       38.75      191.20    141.26 o
  10  11   9      120.33      277.98    154.70 o
  11  11   9      106.04      153.77    153.38 o
 -11  12   9       36.11       -8.82     95.40 o
 -10  12   9        5.41      -46.81     83.00 o
  -9  12   9      117.12      137.56     97.82 o
  -8  12   9       14.29      -13.94     94.16 o
  -7  12   9       25.89      151.00    126.87 o
  -6  12   9      191.16      309.95    140.23 o
  -5  12   9        1.44      -25.76    129.44 o
  -4  12   9       43.03       95.39    132.02 o
  -3  12   9      427.74      398.13    142.16 o
  -2  12   9        1.02        7.39    128.78 o
  -1  12   9       32.82      123.58    133.55 o
   0  12   9       36.17        9.79    127.03 o
   1  12   9       20.28        3.82    133.27 o
   2  12   9       80.30      126.52    136.96 o
   3  12   9      254.52      252.37    146.32 o
   4  12   9       30.77       18.75    134.76 o
   5  12   9      390.79      270.38    144.83 o
   6  12   9       28.03      158.42    142.45 o
   7  12   9      134.68      185.48    148.65 o
   8  12   9       26.81       52.71    141.51 o
   9  12   9        6.87       45.69    148.34 o
  -9  13   9        0.19      106.01    144.73 o
  -8  13   9      213.90      139.97    136.82 o
  -7  13   9       97.80      122.25    138.67 o
  -6  13   9      454.13      476.26    152.60 o
  -5  13   9       89.78      149.56    143.35 o
  -4  13   9      265.98      298.67    142.80 o
  -3  13   9      114.38       41.89    133.25 o
  -2  13   9      200.66      294.64    140.11 o
  -1  13   9       26.43       73.66    139.94 o
   0  13   9      544.08      438.35    152.66 o
   1  13   9       66.76      150.82    141.62 o
   2  13   9      144.73      332.80    158.91 o
   3  13   9       23.57      -97.09    135.72 o
   4  13   9       43.68       98.15    135.47 o
   5  13   9       45.22      128.18    137.88 o
   6  13   9       18.87      -16.74    145.13 o
   7  13   9        0.75      -50.90    143.50 o
   8  13   9       91.06      -41.98    143.12 o
  -7  14   9       25.00      107.07    140.66 o
  -6  14   9      153.94      188.99    144.91 o
  -5  14   9       12.37       42.39    133.74 o
  -4  14   9      408.25      279.15    149.56 o
  -3  14   9        0.63       73.14    138.64 o
  -2  14   9       95.36       71.31    132.57 o
  -1  14   9        2.30      100.37    139.74 o
   0  14   9       79.23       94.50    139.30 o
   1  14   9       65.77      188.65    141.33 o
   2  14   9       13.07      129.30    140.83 o
   3  14   9        1.02       63.48    141.31 o
   4  14   9      120.59      272.78    142.88 o
   5  14   9       23.48      -77.41    151.18 o
   6  14   9      168.30      313.47    152.02 o
   7  14   9       19.73       29.67    150.41 o
  -3  15   9        8.19        7.02    150.34 o
  -2  15   9       96.98       60.83    146.52 o
  -1  15   9        0.04       77.90    145.37 o
   0  15   9       26.74      123.94    142.23 o
   1  15   9       18.43       84.94    145.35 o
   2  15   9      119.43      221.42    156.72 o
   3  15   9       18.52      -71.84    144.13 o
   4  15   9       12.68       92.91    147.61 o
 -14   0  10      109.52       64.31    139.96 o
 -12   0  10      439.15      411.86    144.33 o
 -10   0  10      127.64      390.20    140.87 o
  -8   0  10     4246.99     4254.38    226.36 o
  -6   0  10      379.41      453.34    127.78 o
  -4   0  10      433.57      408.08     67.25 o
  -2   0  10     1798.80     1563.62     93.46 o
   0   0  10     2073.34     1842.75    144.63 o
   2   0  10     7847.71     7970.53    266.52 o
   4   0  10      831.64      863.22     91.29 o
   6   0  10       85.23      102.49     85.99 o
   8   0  10      495.42      505.49    103.21 o
  10   0  10       33.51      111.38    103.13 o
  12   0  10      131.94      144.14    147.50 o
 -15   1  10       41.14       40.33    100.09 o
 -14   1  10      136.62       85.09    100.38 o
 -13   1  10       62.39      210.34     97.70 o
 -12   1  10      828.43      965.39    111.89 o
 -11   1  10       38.17      138.69     84.61 o
 -10   1  10      872.29     1035.53    112.36 o
  -9   1  10      324.84      292.59     89.65 o
  -8   1  10      163.43      163.81     84.75 o
  -7   1  10      805.87      882.14    102.80 o
  -6   1  10      708.16      604.87     94.56 o
  -5   1  10       77.54       87.68     55.00 o
  -4   1  10      724.10      683.28     62.54 o
  -3   1  10     1704.82     1720.44     64.57 o
  -2   1  10      360.89      460.81     50.41 o
  -1   1  10       85.67       79.63     46.43 o
   0   1  10     1467.14     1475.10     67.74 o
   1   1  10      368.07      541.27     58.21 o
   2   1  10      778.73      624.04     70.48 o
   3   1  10        0.16       67.66     56.74 o
   4   1  10      152.69      153.59     61.45 o
   5   1  10        0.06       39.80     64.15 o
   6   1  10       35.72       76.26     70.64 o
   7   1  10        0.26       81.76     63.14 o
   8   1  10       95.61       70.21     66.46 o
   9   1  10       85.17      140.04     70.55 o
  10   1  10       47.57       92.92     79.96 o
  11   1  10        5.87      118.13     81.60 o
  12   1  10      196.14      221.54    109.83 o
  13   1  10        7.86       69.20    129.62 o
 -15   2  10      559.08      441.85    149.97 o
 -14   2  10       93.18      153.74     98.56 o
 -13   2  10      425.72      356.29    100.37 o
 -12   2  10        0.06       45.96     92.33 o
 -11   2  10       66.86      152.40     84.90 o
 -10   2  10        2.86       41.21     82.57 o
  -9   2  10      706.25      688.65    100.50 o
  -8   2  10      171.60      237.59     85.66 o
  -7   2  10       84.58      121.78     86.51 o
  -6   2  10     2493.72     2523.14    127.84 o
  -5   2  10      656.30      733.65     65.35 o
  -4   2  10     3724.26     3728.45    104.20 o
  -3   2  10       84.62       89.18     44.19 o
  -2   2  10        6.12       62.05     44.58 o
  -1   2  10       27.38       63.98     48.79 o
   0   2  10     3837.29     3838.56     90.17 o
   1   2  10        0.45       31.10     49.66 o
   2   2  10     1483.48     1421.50     81.48 o
   3   2  10      975.79     1280.95    137.40 o
   4   2  10      346.28      459.07     65.58 o
   5   2  10      739.76      801.84     75.60 o
   6   2  10      577.32      574.11     76.99 o
   7   2  10        0.01       74.84     70.12 o
   8   2  10       96.00      132.62     91.77 o
   9   2  10      374.04      404.62     84.00 o
  10   2  10        1.21       91.72     79.15 o
  11   2  10       32.07       44.28     81.11 o
  12   2  10       46.52       66.02     83.83 o
  13   2  10       53.97       93.75    109.85 o
 -15   3  10        1.59       95.33    141.47 o
 -14   3  10        5.78       31.32     88.87 o
 -13   3  10       68.98       68.03     92.41 o
 -12   3  10      106.72      199.83     97.15 o
 -11   3  10      481.73      517.51     97.91 o
 -10   3  10      182.27      182.55     88.26 o
  -9   3  10      235.22      338.05     87.08 o
  -8   3  10       23.49       79.43     79.96 o
  -7   3  10      810.99      839.75    100.83 o
  -6   3  10      923.49      894.51     72.51 o
  -5   3  10       86.31      152.05     58.65 o
  -4   3  10       95.86       62.55     57.09 o
  -3   3  10     3424.34     3248.57    100.66 o
  -2   3  10      855.42      995.63     58.75 o
  -1   3  10     2418.23     2166.28     74.23 o
   0   3  10      199.71      232.38     51.01 o
   1   3  10       80.73      127.35     59.81 o
   2   3  10      576.26      504.01     69.04 o
   3   3  10       15.00       32.44     80.99 o
   4   3  10      112.27      126.19     88.45 o
   5   3  10       69.38      167.25     63.03 o
   6   3  10      453.38      407.06     87.16 o
   7   3  10       25.15       70.22     85.40 o
   8   3  10      641.46      682.20    103.45 o
   9   3  10      108.43      105.75     91.28 o
  10   3  10      272.34      296.63     83.86 o
  11   3  10       57.42        9.85     84.17 o
  12   3  10       30.82       62.43     84.96 o
  13   3  10       22.42       36.19     88.00 o
 -14   4  10        2.71       46.89    151.52 o
 -13   4  10      609.34      674.99    109.26 o
 -12   4  10      108.68      170.89     90.70 o
 -11   4  10       26.03       51.12     86.05 o
 -10   4  10      458.67      560.59     98.73 o
  -9   4  10     2943.19     2989.37    157.05 o
  -8   4  10      151.61      187.08     83.25 o
  -7   4  10     1152.35     1302.67    155.83 o
  -6   4  10       29.88       32.66     59.83 o
  -5   4  10      381.05      436.90     65.52 o
  -4   4  10      797.63      838.53     73.61 o
  -3   4  10        0.46       33.38     59.42 o
  -2   4  10      538.86      592.12     68.13 o
  -1   4  10        1.76       71.72     60.29 o
   0   4  10      369.78      424.81     63.98 o
   1   4  10       97.61      177.48     72.94 o
   2   4  10       14.94       96.08     70.65 o
   3   4  10     1826.82     2109.78    216.30 o
   4   4  10       79.68       43.62    127.66 o
   5   4  10      364.12      577.90    144.88 o
   6   4  10      352.32      322.89     80.03 o
   7   4  10       78.11      113.01     85.79 o
   8   4  10       51.55       91.36     88.71 o
   9   4  10      146.60      131.04     92.12 o
  10   4  10        1.42       41.81     95.31 o
  11   4  10      264.28      327.82    118.27 o
  12   4  10       39.80       81.87     85.66 o
  13   4  10        2.44        7.14     86.85 o
 -13   5  10        1.87      193.22    147.77 o
 -12   5  10        3.37       53.85     92.96 o
 -11   5  10       14.83       85.72     90.63 o
 -10   5  10       63.63       61.43     82.99 o
  -9   5  10      915.62     1075.19    108.90 o
  -8   5  10      241.53      327.09     86.67 o
  -7   5  10       65.83      141.99     59.22 o
  -6   5  10      831.57      690.91     71.31 o
  -5   5  10      317.77      286.93     64.17 o
  -4   5  10      141.29      163.74     63.25 o
  -3   5  10     1242.68     1149.68     78.95 o
  -2   5  10       18.70       60.01     60.14 o
  -1   5  10     6353.76     6376.65    158.11 o
   0   5  10      206.63      234.70    109.32 o
   1   5  10      215.07      209.64     81.12 o
   2   5  10       55.56       80.76     68.04 o
   3   5  10      459.80      538.51    107.47 o
   4   5  10        0.05      117.92    128.10 o
   5   5  10        0.29       65.24    136.52 o
   6   5  10       30.84       31.55    127.60 o
   7   5  10      809.50      683.75    106.50 o
   8   5  10       59.20       67.06     89.71 o
   9   5  10       11.23       83.26     91.89 o
  10   5  10        6.92       26.40     94.22 o
  11   5  10       12.45       40.48     95.37 o
  12   5  10       89.88      147.58     98.66 o
  13   5  10        5.08       87.18    106.01 o
 -13   6  10       42.07       74.93    151.21 o
 -12   6  10        5.32      127.74    146.44 o
 -11   6  10       41.34      -21.07     89.45 o
 -10   6  10      310.45      392.67     90.41 o
  -9   6  10      386.83      374.00     88.75 o
  -8   6  10        3.58       85.48     63.70 o
  -7   6  10      536.26      477.27     70.76 o
  -6   6  10      340.23      264.61     64.48 o
  -5   6  10        0.58       23.71     64.40 o
  -4   6  10     2637.54     2657.26    100.83 o
  -3   6  10        2.27       49.34     61.56 o
  -2   6  10      188.70      265.71     63.84 o
  -1   6  10      991.86      770.87     88.40 o
   0   6  10      120.28      111.62     72.69 o
   1   6  10       98.75       87.80     71.72 o
   2   6  10       18.95       56.61    124.39 o
   3   6  10       42.64      150.49    137.55 o
   4   6  10       21.99       49.47    124.35 o
   5   6  10      908.37      918.56    163.57 o
   6   6  10       18.96      -41.78    129.48 o
   7   6  10       17.57       46.72    139.12 o
   8   6  10        0.26      -23.51     84.12 o
   9   6  10      641.52      640.13    105.62 o
  10   6  10      325.19      286.61     98.95 o
  11   6  10       63.15       80.79     96.63 o
  12   6  10       43.15       20.46     99.94 o
  13   6  10       46.24       45.16    103.68 o
 -13   7  10       27.14      201.23    155.78 o
 -12   7  10      231.10      343.27    154.32 o
 -11   7  10       52.83       54.61    140.88 o
 -10   7  10     1382.76     1290.26    171.25 o
  -9   7  10       13.53      134.64     82.36 o
  -8   7  10       40.98       74.11     65.05 o
  -7   7  10      500.54      651.88     75.50 o
  -6   7  10      730.18      708.96     76.86 o
  -5   7  10      105.47      115.52     65.18 o
  -4   7  10        2.44       37.49     60.00 o
  -3   7  10     4463.19     4218.79    180.76 o
  -2   7  10      595.84      663.15    109.71 o
  -1   7  10      108.71      173.77     76.80 o
   0   7  10      344.52      596.60    140.60 o
   1   7  10        5.45      142.67    122.46 o
   2   7  10       55.06       76.76    130.51 o
   3   7  10       81.31      193.95    132.84 o
   4   7  10        3.54       18.11    128.08 o
   5   7  10       31.89       84.74    128.98 o
   6   7  10      655.31      567.83    149.52 o
   7   7  10      165.74      138.95    137.76 o
   8   7  10      736.30      681.28    159.81 o
   9   7  10        7.18       28.19     92.14 o
  10   7  10      184.56      164.44    100.93 o
  11   7  10      166.55      193.30    103.55 o
  12   7  10        0.01       45.59    101.28 o
 -12   8  10      339.30      263.89    140.98 o
 -11   8  10       15.35      166.60    146.88 o
 -10   8  10        0.00       99.41    134.12 o
  -9   8  10       34.70       22.12     84.05 o
  -8   8  10      491.46      411.99     73.68 o
  -7   8  10        2.36       42.25     69.92 o
  -6   8  10      128.75      173.32     67.11 o
  -5   8  10       40.55       65.27     62.44 o
  -4   8  10      615.81      586.19     74.68 o
  -3   8  10       76.55      213.68     79.61 o
  -2   8  10       14.40      101.57     75.23 o
  -1   8  10      607.41      528.16    136.17 o
   0   8  10      920.99     1035.64    154.69 o
   1   8  10       19.00      109.39    128.29 o
   2   8  10      301.80      376.96    139.75 o
   3   8  10        8.06       23.66    126.75 o
   4   8  10      142.64      146.14    132.31 o
   5   8  10        7.41       63.75    133.18 o
   6   8  10       61.96       44.49    127.55 o
   7   8  10       31.15       95.29    132.99 o
   8   8  10       11.40       37.08    137.04 o
   9   8  10      496.40      514.84    154.54 o
  11   8  10        5.44       41.99    146.99 o
  12   8  10      137.53       96.69     99.94 o
 -12   9  10       33.20      178.39    153.93 o
 -11   9  10        1.42      -56.84    126.23 o
 -10   9  10      657.07      672.39    162.02 o
  -9   9  10      157.88       64.88     88.37 o
  -8   9  10        0.10      -30.34     82.68 o
  -7   9  10       12.23       49.91     83.62 o
  -6   9  10      481.45      423.94     70.85 o
  -5   9  10       13.14       12.55     62.57 o
  -4   9  10      321.02      475.20     92.03 o
  -3   9  10        3.99       -9.72    115.23 o
  -2   9  10      404.22      336.45    134.08 o
  -1   9  10        0.15       43.62    127.40 o
   0   9  10      314.83      258.56    133.78 o
   1   9  10      525.93      508.16    151.55 o
   2   9  10       59.18      185.23    136.07 o
   3   9  10       11.66       43.03    129.37 o
   4   9  10       34.05        1.17    135.42 o
   5   9  10       42.68       97.00    130.76 o
   6   9  10       30.66       55.40    131.88 o
   7   9  10      636.18      860.49    165.94 o
   8   9  10      199.27      319.38    151.11 o
   9   9  10        2.17      136.62    139.69 o
  10   9  10       89.82      115.78    147.71 o
  11   9  10        0.22      101.85    149.62 o
 -11  10  10        0.65       30.49    137.11 o
 -10  10  10       58.06      141.98     99.16 o
  -9  10  10       87.38       86.82    112.03 o
  -8  10  10      154.20      102.44     88.04 o
  -7  10  10       19.62       10.63     87.30 o
  -6  10  10      931.87      864.04    170.68 o
  -5  10  10       60.76      136.40     85.27 o
  -4  10  10        1.63       89.95    132.48 o
  -3  10  10      189.15      248.19    130.46 o
  -2  10  10      427.44      464.11    141.58 o
  -1  10  10      337.96      349.62    140.54 o
   0  10  10     1184.04     1617.66    180.74 o
   1  10  10        6.81      -14.58    134.76 o
   2  10  10      290.45      275.31    136.74 o
   3  10  10       12.52       41.46    132.79 o
   4  10  10       13.49       40.53    130.93 o
   5  10  10      288.75      301.18    146.19 o
   6  10  10       26.34       86.48    139.67 o
   7  10  10       29.76      121.10    142.58 o
   8  10  10      197.64      301.19    152.62 o
   9  10  10      422.17      440.46    154.38 o
  10  10  10       10.42      -22.51    135.09 o
  11  10  10       30.29       -7.02    146.18 o
 -11  11  10      124.35       -5.00    148.25 o
 -10  11  10       32.39       60.62     98.51 o
  -9  11  10        7.28       35.32     92.89 o
  -8  11  10        0.06       63.23     91.99 o
  -7  11  10        4.05       13.76     88.29 o
  -6  11  10       21.86       25.14    123.32 o
  -5  11  10       21.72      288.67    133.88 o
  -4  11  10       81.16      189.26    135.20 o
  -3  11  10      366.24      486.20    143.94 o
  -2  11  10       17.38      114.50    137.70 o
  -1  11  10      201.43      148.33    128.11 o
   0  11  10       33.11      113.54    134.13 o
   1  11  10       17.44       97.44    139.65 o
   2  11  10        1.06       39.61    136.31 o
   3  11  10       12.36      137.31    141.21 o
   4  11  10       28.88      104.82    138.50 o
   5  11  10       73.54      130.78    140.85 o
   6  11  10      155.70      246.97    142.87 o
   7  11  10       26.72       81.81    136.15 o
   8  11  10       41.48      188.73    145.69 o
   9  11  10       14.82      157.37    151.96 o
  10  11  10       63.89      134.85    150.20 o
 -10  12  10      277.42      238.32    104.32 o
  -9  12  10       62.55       62.74    105.99 o
  -8  12  10        9.06      -86.93    123.65 o
  -7  12  10      619.36      605.90    152.87 o
  -6  12  10      186.09       91.26    130.10 o
  -5  12  10       98.36      166.98    132.62 o
  -4  12  10      802.40      792.46    153.67 o
  -3  12  10        7.87       54.83    127.75 o
  -2  12  10       58.60       28.15    130.65 o
  -1  12  10       35.06       74.58    130.81 o
   0  12  10       21.04       36.88    136.96 o
   1  12  10       87.45      418.83    148.76 o
   2  12  10      186.96      187.79    138.04 o
   3  12  10       92.41       90.87    134.80 o
   4  12  10       42.64       11.78    141.27 o
   5  12  10      102.46      116.08    141.92 o
   6  12  10      120.33      133.92    145.02 o
   7  12  10       28.31       32.64    140.89 o
   8  12  10        8.07      121.65    149.38 o
  -8  13  10       13.20      -17.07    144.36 o
  -7  13  10       26.78      117.01    139.47 o
  -6  13  10      126.74      160.35    145.82 o
  -5  13  10      189.19      288.12    144.69 o
  -4  13  10        5.20      -19.74    135.57 o
  -3  13  10      345.95      457.98    151.73 o
  -2  13  10        0.01       91.63    141.79 o
  -1  13  10      221.62      204.12    144.88 o
   0  13  10       98.05      305.31    149.10 o
   1  13  10       59.88       64.91    136.82 o
   2  13  10        6.90       66.36    141.68 o
   3  13  10      105.68       42.18    143.03 o
   4  13  10       89.97       89.65    144.07 o
   5  13  10       19.66       64.62    140.50 o
   6  13  10        2.56      -31.64    142.89 o
   7  13  10       72.54      -23.87    146.51 o
  -5  14  10      355.78      615.98    168.12 o
  -4  14  10       59.27      172.46    146.27 o
  -3  14  10        6.81       64.66    139.73 o
  -2  14  10       58.82       68.07    142.95 o
  -1  14  10       14.40       89.19    140.86 o
   0  14  10       22.42       69.29    142.58 o
   1  14  10       98.86      152.29    148.87 o
   2  14  10       95.89      212.81    153.40 o
   3  14  10       54.22       64.37    148.14 o
   4  14  10       22.55      -47.60    153.38 o
 -13   0  11      363.37      293.79    136.39 o
 -11   0  11      401.29      250.28    129.41 o
  -9   0  11      124.70      131.92    126.75 o
  -7   0  11     1889.44     1681.91    166.22 o
  -5   0  11       93.11      109.82    116.38 o
  -3   0  11     3329.80     2710.86    110.88 o
  -1   0  11      525.72      550.49     81.29 o
   1   0  11      329.10      166.41     76.56 o
   3   0  11     3430.35     3811.45    210.93 o
   5   0  11      869.14      779.37     95.63 o
   7   0  11      558.96      832.86    107.28 o
   9   0  11     1117.09     1330.04    127.27 o
  11   0  11      300.32      337.94    152.07 o
  13   0  11        0.54       53.78    159.48 o
 -14   1  11      259.89      201.81    105.13 o
 -13   1  11      789.50      846.71    114.46 o
 -12   1  11       95.84      233.88     92.77 o
 -11   1  11        4.26       48.73     91.75 o
 -10   1  11       19.58      120.90     89.38 o
  -9   1  11      610.85      638.35    104.31 o
  -8   1  11      717.18      866.15    113.17 o
  -7   1  11     3158.25     2890.03    276.09 o
  -6   1  11      306.67      217.73     85.69 o
  -5   1  11     1551.44     1537.13    112.97 o
  -4   1  11        9.12       56.80     56.32 o
  -3   1  11      387.65      495.26     54.52 o
  -2   1  11        8.92       45.51     47.76 o
  -1   1  11       80.77      108.82     52.90 o
   0   1  11      507.22      540.49     60.71 o
   1   1  11      178.08      238.15     56.05 o
   2   1  11     1309.95     1188.70     83.02 o
   3   1  11      670.32      714.72    101.04 o
   4   1  11      609.36      670.80    161.36 o
   5   1  11      254.48      245.08     94.81 o
   6   1  11        0.04       75.52     59.44 o
   7   1  11      248.93      137.04     64.95 o
   8   1  11        0.23        8.71     67.68 o
   9   1  11      229.09       85.44     72.36 o
  10   1  11      112.25      170.39     85.42 o
  11   1  11      426.18      368.55     92.07 o
  12   1  11       35.23       88.36    105.08 o
  13   1  11      413.74      292.14    115.43 o
 -14   2  11      148.36      124.66     99.41 o
 -13   2  11       16.91      -11.00     93.37 o
 -12   2  11      105.30      128.13     94.03 o
 -11   2  11      248.40      150.85     92.44 o
 -10   2  11     2195.58     2105.85    228.83 o
  -9   2  11      280.23      297.35     90.37 o
  -8   2  11      337.79      285.60     84.89 o
  -7   2  11      163.50       99.26     85.26 o
  -6   2  11      892.88      838.72    105.99 o
  -5   2  11      189.45      268.87     63.42 o
  -4   2  11      524.36      535.77     66.92 o
  -3   2  11     1172.97     1254.05     78.60 o
  -2   2  11     2026.76     1751.72     93.91 o
  -1   2  11      112.96      101.31     50.67 o
   0   2  11      149.72      142.75     52.54 o
   1   2  11      236.18      324.12     57.29 o
   2   2  11      690.24      635.21     73.76 o
   3   2  11      977.71      897.11    106.15 o
   4   2  11       62.20       70.05     91.63 o
   5   2  11      333.12      429.20     99.63 o
   6   2  11       50.00       -0.02     91.54 o
   7   2  11       20.92      178.30     73.27 o
   8   2  11       80.21       61.24     75.30 o
   9   2  11       28.44       57.30     78.50 o
  10   2  11      199.38      184.01     83.82 o
  11   2  11       28.33       47.17     82.86 o
  12   2  11        2.76       43.57     84.90 o
  13   2  11       16.92       57.64    109.72 o
 -15   3  11       24.21      -40.93    147.70 o
 -14   3  11      179.81      135.51    133.22 o
 -13   3  11        3.03       22.06     99.86 o
 -12   3  11       11.54       27.76     91.69 o
 -11   3  11      361.54      457.16     97.41 o
 -10   3  11       25.58       11.08     82.25 o
  -9   3  11      901.84      875.34    105.17 o
  -8   3  11        1.38       23.04     78.05 o
  -7   3  11      619.24      589.62    112.44 o
  -6   3  11     1170.28     1367.51    111.51 o
  -5   3  11       24.37       12.01     59.54 o
  -4   3  11     3993.49     3517.88    109.75 o
  -3   3  11      642.60      639.21     71.77 o
  -2   3  11      151.42      153.10     49.01 o
  -1   3  11       47.04       79.00     49.53 o
   0   3  11        3.91       98.33     52.82 o
   1   3  11      294.23      245.86     72.87 o
   2   3  11       91.49      100.83     65.89 o
   3   3  11      817.75     1030.04    106.77 o
   4   3  11     1145.90     1068.36    110.95 o
   5   3  11       34.42      111.79     95.65 o
   6   3  11       63.14      136.65    137.71 o
   7   3  11        0.21      -10.12    134.91 o
   8   3  11       63.72      148.06     90.16 o
   9   3  11      112.36      185.18     93.76 o
  10   3  11       16.34       78.93     79.93 o
  11   3  11      206.70      178.42     86.38 o
  12   3  11       44.23       88.54     82.59 o
  13   3  11      193.71      157.31    149.34 o
 -14   4  11       13.22      -31.91    129.25 o
 -13   4  11       60.00      115.78     93.08 o
 -12   4  11      741.83      717.83    114.73 o
 -11   4  11       46.75       31.34     88.10 o
 -10   4  11      244.40      262.83    159.82 o
  -9   4  11       17.14       -7.21     84.32 o
  -8   4  11      676.29      745.41    102.96 o
  -7   4  11      178.50      220.87     84.44 o
  -6   4  11      504.28      586.55     72.12 o
  -5   4  11      685.79      697.74     73.81 o
  -4   4  11     3726.73     3604.94    180.19 o
  -3   4  11       39.73       36.10     60.90 o
  -2   4  11       55.17       95.66     61.06 o
  -1   4  11      155.96      170.67     51.82 o
   0   4  11      934.47      803.79     72.02 o
   1   4  11      117.18      116.19     75.90 o
   2   4  11      197.41      278.89     80.64 o
   3   4  11     1043.58     1315.22    163.43 o
   4   4  11      131.01      231.05    133.32 o
   5   4  11       25.86       92.01    128.48 o
   6   4  11      319.85      221.90    138.96 o
   7   4  11        1.25       58.24    136.37 o
   8   4  11      535.01      566.01    159.07 o
   9   4  11       79.52      103.88     94.74 o
  10   4  11        5.91      -34.90     97.25 o
  11   4  11       45.88       91.87     85.76 o
  12   4  11        1.50        4.92     84.64 o
  13   4  11       10.23       26.89    149.60 o
 -13   5  11       12.31       91.23    133.74 o
 -12   5  11       16.42       84.69    132.47 o
 -11   5  11       40.78       70.89     87.45 o
 -10   5  11       14.65       85.65     83.40 o
  -9   5  11      618.83      544.68    100.43 o
  -8   5  11      714.79      632.28    165.81 o
  -7   5  11      308.79      208.93     84.26 o
  -6   5  11      226.26      134.28     64.48 o
  -5   5  11       14.20       83.02     63.03 o
  -4   5  11     2020.57     1931.31    116.30 o
  -3   5  11        7.58       50.75     60.69 o
  -2   5  11     1285.03     1275.62     83.88 o
  -1   5  11      245.21      236.72     66.94 o
   0   5  11      152.50      134.14     77.92 o
   1   5  11      592.49      477.42     86.14 o
   2   5  11      262.05      178.42     75.06 o
   3   5  11      240.13      227.69    132.52 o
   4   5  11       89.02      203.63    129.99 o
   5   5  11      271.73      168.33    135.47 o
   6   5  11       18.66       41.64    131.14 o
   7   5  11       75.41      205.68    145.40 o
   8   5  11      633.18      600.32    160.09 o
   9   5  11      118.83      136.68    142.47 o
  10   5  11       14.95      110.66    137.98 o
  11   5  11       18.52       62.23    102.56 o
  12   5  11        2.98       79.03     89.24 o
 -12   6  11      609.46      589.46    170.35 o
 -11   6  11      205.03      210.31     91.27 o
 -10   6  11      970.10      830.48    110.86 o
  -9   6  11        0.90       65.32     83.31 o
  -8   6  11      530.10      417.65     94.80 o
  -7   6  11      142.79      178.92     65.76 o
  -6   6  11        1.35       50.95     61.48 o
  -5   6  11      170.07      180.52     64.60 o
  -4   6  11       32.96       72.13     61.47 o
  -3   6  11        3.87       44.77     63.26 o
  -2   6  11      230.07       87.26     63.42 o
  -1   6  11        0.11       36.74     76.49 o
   0   6  11        1.41       20.94     72.45 o
   1   6  11      201.25      164.06     75.73 o
   2   6  11       67.84      219.36    133.41 o
   3   6  11     1214.55     1067.91    162.72 o
   4   6  11      247.24      303.32    138.09 o
   5   6  11       30.77        0.35    142.04 o
   6   6  11       22.46      134.93    134.96 o
   7   6  11        3.95       32.28    136.27 o
   8   6  11      201.94      178.84    143.07 o
   9   6  11      153.87      201.26    137.86 o
  10   6  11        7.56      184.65    153.32 o
  11   6  11       24.70      102.50    145.60 o
  12   6  11       65.49       81.01    102.56 o
 -12   7  11      159.60      193.63    155.00 o
 -11   7  11       58.85      138.85    126.73 o
 -10   7  11       25.42      121.98     85.02 o
  -9   7  11        0.02      -49.07     81.48 o
  -8   7  11      439.70      464.47     96.61 o
  -7   7  11      505.12      490.49     75.45 o
  -6   7  11      129.60      106.18     65.93 o
  -5   7  11      117.67       96.23     79.88 o
  -4   7  11      192.67      306.81     69.86 o
  -3   7  11      131.97      176.49     64.33 o
  -2   7  11      752.85      693.80     93.01 o
  -1   7  11      216.74      199.21     78.25 o
   0   7  11       40.61       87.63    124.95 o
   1   7  11       55.61      189.11    131.35 o
   2   7  11       53.77      195.88    136.39 o
   3   7  11      201.65      334.73    145.35 o
   4   7  11      756.49      916.91    160.82 o
   5   7  11      179.98       84.97    136.16 o
   6   7  11      151.81      182.86    137.60 o
   7   7  11       47.39       54.65    144.10 o
   8   7  11       70.83      150.25    144.05 o
   9   7  11       68.00       28.46    142.01 o
  10   7  11      403.71      414.70    155.38 o
  11   7  11        0.19       27.01    145.45 o
 -11   8  11      144.56       31.02    144.25 o
 -10   8  11      395.30      495.06    152.94 o
  -9   8  11      437.45      415.76    148.72 o
  -8   8  11      195.06      213.26     72.84 o
  -7   8  11        0.16       40.27     69.08 o
  -6   8  11      169.64      129.63     68.79 o
  -5   8  11       18.63       49.64     67.83 o
  -4   8  11       67.57       97.14     66.77 o
  -3   8  11      719.17      536.34     93.26 o
  -2   8  11      140.53      263.18    129.91 o
  -1   8  11      838.51      774.44    152.40 o
   0   8  11       50.10       46.00    123.73 o
   1   8  11        0.18       60.51    127.71 o
   2   8  11        3.33      -40.56    128.75 o
   3   8  11       38.22       45.14    136.67 o
   4   8  11      326.13      386.78    150.72 o
   5   8  11       79.60       31.98    135.35 o
   6   8  11       39.38       66.76    131.45 o
   7   8  11       94.53      144.77    145.30 o
   8   8  11       16.24       -2.14    134.25 o
   9   8  11        4.10       75.47    152.50 o
  10   8  11        3.64        8.28    140.49 o
  11   8  11        2.26      -19.59    147.85 o
 -11   9  11      169.57      314.25    149.68 o
 -10   9  11        0.65       81.75    136.59 o
  -9   9  11       47.92       58.43    132.30 o
  -8   9  11      138.93      128.82     89.32 o
  -7   9  11      130.18      120.14     69.65 o
  -6   9  11      240.31      307.15     73.30 o
  -5   9  11      391.33      385.23     73.49 o
  -4   9  11      701.22      649.60     96.02 o
  -3   9  11       26.46       51.25    121.92 o
  -2   9  11        7.70       76.91    123.19 o
  -1   9  11       66.00      260.57    135.62 o
   0   9  11      319.87      443.07    146.33 o
   1   9  11       50.38      122.37    139.79 o
   2   9  11      243.18      162.30    145.43 o
   3   9  11       47.47      115.88    143.09 o
   4   9  11       20.04       15.58    134.15 o
   5   9  11       13.45      192.64    142.19 o
   6   9  11       30.59        4.34    134.77 o
   7   9  11      100.13      280.77    152.10 o
   8   9  11       70.82       44.37    148.01 o
   9   9  11       21.63       48.54    148.03 o
  10   9  11        1.94       44.01    149.96 o
 -10  10  11       67.79       54.97    141.74 o
  -9  10  11      188.91      137.91     95.96 o
  -8  10  11      101.58      138.71     90.82 o
  -7  10  11       88.40       65.32     88.36 o
  -6  10  11        0.19        3.18     87.08 o
  -5  10  11       90.85      161.49    128.74 o
  -4  10  11      174.94      165.56    129.31 o
  -3  10  11       17.23       95.92    124.80 o
  -2  10  11        0.58      191.71    133.45 o
  -1  10  11      417.34      432.43    151.40 o
   0  10  11        8.73       46.39    136.90 o
   1  10  11      101.31       93.08    135.38 o
   2  10  11       89.28      168.51    142.27 o
   3  10  11        9.19       23.34    140.18 o
   4  10  11       43.25      103.92    137.49 o
   5  10  11       26.32      106.03    144.86 o
   6  10  11       36.68      131.23    140.97 o
   7  10  11        1.75       32.97    144.87 o
   9  10  11       60.04       83.05    145.67 o
 -10  11  11        3.15       67.75    136.91 o
  -9  11  11      199.23       80.71     97.05 o
  -8  11  11       95.07      155.45     95.84 o
  -7  11  11      362.54      193.74    129.68 o
  -6  11  11       20.86       12.56    126.17 o
  -5  11  11      266.85       46.57    127.87 o
  -4  11  11       53.08       27.84    126.80 o
  -3  11  11      187.74      190.98    135.72 o
  -2  11  11      537.97      705.87    154.67 o
  -1  11  11       12.56       12.77    128.14 o
   0  11  11      377.54      340.11    141.20 o
   1  11  11       30.16      112.34    143.99 o
   2  11  11      196.18      372.89    155.04 o
   3  11  11      115.59       62.32    141.29 o
   4  11  11       64.71      100.08    144.69 o
   5  11  11       21.44      276.29    154.51 o
   6  11  11      101.27      130.45    142.74 o
   7  11  11        1.16      170.77    139.69 o
   8  11  11       37.48        2.90    146.03 o
  -9  12  11       12.03      -43.56    134.48 o
  -8  12  11      191.87      244.05    141.33 o
  -7  12  11      157.92      227.47    144.59 o
  -6  12  11       35.45       20.02    133.41 o
  -5  12  11       80.03       67.88    131.35 o
  -4  12  11       80.49      122.24    133.41 o
  -3  12  11        0.08      182.50    136.40 o
  -2  12  11        2.04      109.26    140.72 o
  -1  12  11       41.26      202.17    146.24 o
   0  12  11       54.81       97.81    148.59 o
   1  12  11      281.24      277.70    151.13 o
   2  12  11        4.74       76.14    145.50 o
   3  12  11       33.99       91.86    142.72 o
   4  12  11      237.51      161.37    152.69 o
   5  12  11      353.41      407.53    165.72 o
   6  12  11        6.08      257.87    158.14 o
  -7  13  11      401.53      263.32    149.66 o
  -6  13  11      234.25       87.58    139.81 o
  -5  13  11      118.33       97.93    143.85 o
  -4  13  11      118.48      295.38    158.84 o
  -3  13  11       62.07       40.04    141.47 o
  -2  13  11        9.99       85.80    145.52 o
  -1  13  11       11.79      -31.88    139.32 o
   0  13  11      151.47      196.88    151.72 o
   1  13  11       18.26      121.74    144.30 o
   2  13  11        0.18      116.88    145.01 o
   3  13  11       11.85      -43.89    147.38 o
   4  13  11      227.41      118.42    149.98 o
 -12   0  12      505.13      502.80    145.22 o
 -10   0  12      101.51       65.44    138.03 o
  -8   0  12      651.79      688.02    142.08 o
  -6   0  12      864.30     1035.87    152.79 o
  -4   0  12      203.75      207.41    114.68 o
  -2   0  12       11.22       -9.42     73.08 o
   0   0  12       47.21      182.17     82.21 o
   2   0  12       56.93      245.00    125.14 o
   4   0  12     3383.55     3089.28    203.65 o
   6   0  12       74.93       25.41    128.26 o
   8   0  12      163.12      274.16    101.57 o
  10   0  12       41.39       73.03    111.09 o
  12   0  12      528.96      375.40    173.19 o
 -13   1  12      162.86      217.69    104.76 o
 -12   1  12       13.36       28.59     91.13 o
 -11   1  12        9.31       36.67     88.85 o
 -10   1  12      233.62      210.44     93.08 o
  -9   1  12      140.00      218.95     94.94 o
  -8   1  12      722.85      766.81    107.96 o
  -7   1  12      690.27      750.67    206.10 o
  -6   1  12       72.81       87.66     85.03 o
  -5   1  12     1717.72     1732.47    119.19 o
  -4   1  12      187.21      189.89     86.73 o
  -3   1  12       12.34       30.82     58.97 o
  -2   1  12      250.28      136.45     52.06 o
  -1   1  12       81.51      137.36     53.38 o
   0   1  12      606.23      454.50     61.61 o
   1   1  12      247.87      327.81     60.23 o
   2   1  12        0.15       50.84     65.63 o
   3   1  12       55.20      143.94     87.55 o
   4   1  12      246.45      176.91     89.61 o
   5   1  12        0.62       56.69     90.58 o
   6   1  12       64.77       22.36     94.23 o
   7   1  12      189.74      225.51     81.88 o
   8   1  12      105.92       54.80     81.72 o
   9   1  12       11.55      143.33     72.79 o
  10   1  12      150.17      202.88     88.07 o
  11   1  12       13.70       83.09     88.01 o
  12   1  12       46.84       84.36    112.73 o
 -14   2  12      410.71      226.49    139.21 o
 -13   2  12       78.78       32.18    154.96 o
 -12   2  12        0.25       42.98     93.78 o
 -11   2  12      123.16      162.99     86.03 o
 -10   2  12       50.30       91.11     90.73 o
  -9   2  12      380.08      300.80     93.98 o
  -8   2  12       25.97       49.08     82.80 o
  -7   2  12      566.10      413.85    148.07 o
  -6   2  12      541.83      489.64     91.59 o
  -5   2  12      272.68      200.14     82.39 o
  -4   2  12       63.14       85.24     61.14 o
  -3   2  12      433.98      352.90     68.53 o
  -2   2  12        5.11       70.00     50.82 o
  -1   2  12     3146.66     3284.76     93.91 o
   0   2  12      789.78      977.80     69.72 o
   1   2  12      244.57      234.51     65.90 o
   2   2  12      976.21      856.46     81.41 o
   3   2  12       67.91      109.64     84.43 o
   4   2  12      322.84      308.46     96.42 o
   5   2  12      376.34      349.01    101.18 o
   6   2  12      109.48      209.44     98.07 o
   7   2  12      246.79      320.94     83.67 o
   8   2  12       21.58      124.67     99.84 o
   9   2  12        1.32       46.80    102.89 o
  10   2  12       71.10      143.94    105.09 o
  11   2  12       30.04      -62.32     86.22 o
  12   2  12        4.22       24.06    109.06 o
 -14   3  12       73.11       72.02    138.45 o
 -13   3  12      118.78      169.91     95.44 o
 -12   3  12      265.05      443.13    168.19 o
 -11   3  12       10.05       48.46     97.70 o
 -10   3  12      284.04      403.59     99.31 o
  -9   3  12        2.08       17.90     84.36 o
  -8   3  12      528.39      559.44    122.96 o
  -7   3  12        3.36       75.53     81.65 o
  -6   3  12      190.01      139.58     83.23 o
  -5   3  12       13.88       -9.98     78.08 o
  -4   3  12      403.83      334.48     66.94 o
  -3   3  12      392.35      395.42     70.17 o
  -2   3  12      881.09      719.71     76.83 o
  -1   3  12       42.44      101.39     53.11 o
   0   3  12      648.86      648.56     65.26 o
   1   3  12        6.03       63.69     64.92 o
   2   3  12      694.01      538.25     75.13 o
   3   3  12       45.17      142.47     89.11 o
   4   3  12      367.47      449.33     98.15 o
   5   3  12      432.28      419.40    104.61 o
   6   3  12      342.70      362.58    146.52 o
   7   3  12      583.03      714.32    164.24 o
   8   3  12        1.02       17.88    135.93 o
   9   3  12      195.40      231.12    109.41 o
  10   3  12      212.25      381.65    128.29 o
  11   3  12       48.37        5.96    109.96 o
  12   3  12      114.11      -43.50    109.65 o
 -14   4  12      167.23      169.14    142.54 o
 -13   4  12      344.94      153.26    141.87 o
 -12   4  12       92.71       78.97     92.39 o
 -11   4  12       16.04       71.64     87.43 o
 -10   4  12        3.19       -3.29     81.93 o
  -9   4  12        8.87       78.51     90.92 o
  -8   4  12      168.29      158.01     84.45 o
  -7   4  12      761.55      683.54     99.94 o
  -6   4  12      205.29      222.99     84.25 o
  -5   4  12      397.52      476.11     73.76 o
  -4   4  12       23.82       48.53     62.91 o
  -3   4  12       18.43       65.61     63.81 o
  -2   4  12     1595.64     1678.03     91.64 o
  -1   4  12      149.99      115.08     63.04 o
   0   4  12      147.57      207.66     62.71 o
   1   4  12      268.92      351.57     85.41 o
   2   4  12        1.64       47.90     76.81 o
   3   4  12        0.07       84.00    132.04 o
   4   4  12        2.22        3.25    131.04 o
   5   4  12       16.88       58.88    135.91 o
   6   4  12      144.45       88.48    138.62 o
   7   4  12      447.24      517.20    161.59 o
   8   4  12        4.77       37.53    147.98 o
   9   4  12       59.37       63.93    142.90 o
  10   4  12       51.33       96.58    149.17 o
  11   4  12      108.30      235.33    115.20 o
 -13   5  12       17.72      -19.20    137.75 o
 -12   5  12       76.52       88.61     96.06 o
 -11   5  12      239.28      346.84    103.28 o
 -10   5  12       38.79      -65.16     90.58 o
  -9   5  12      339.63      215.71     85.33 o
  -8   5  12       59.99       35.31     81.17 o
  -7   5  12       27.46      100.25     84.67 o
  -6   5  12       22.89      118.18     62.74 o
  -5   5  12      621.73      545.70     72.24 o
  -4   5  12      380.66      503.99     70.45 o
  -3   5  12      373.05      357.43     70.96 o
  -2   5  12        3.94       37.21     62.29 o
  -1   5  12      232.31      265.05     68.86 o
   0   5  12      179.81      142.47     78.97 o
   1   5  12        9.23       50.84     77.62 o
   2   5  12       72.22       82.56     74.23 o
   3   5  12        5.67      161.48    137.60 o
   4   5  12       85.34      150.96    135.76 o
   5   5  12      225.32      280.27    144.63 o
   6   5  12      141.01      195.44    143.96 o
   7   5  12      352.95      364.64    153.35 o
   8   5  12       58.07      107.08    146.47 o
   9   5  12      605.75      479.88    161.22 o
  10   5  12       17.39      -67.42    142.20 o
  11   5  12      100.20      111.40    144.73 o
 -12   6  12      245.54      261.54    145.41 o
 -11   6  12      604.61      393.10    103.07 o
 -10   6  12       30.33      149.43     97.28 o
  -9   6  12      159.07      194.18    124.94 o
  -8   6  12       31.60      132.28     89.90 o
  -7   6  12      255.65      213.91     88.29 o
  -6   6  12      737.74      758.61     80.47 o
  -5   6  12        1.30       39.64     67.95 o
  -4   6  12       87.39      254.53     71.13 o
  -3   6  12        8.56       83.25     66.29 o
  -2   6  12       57.33       82.41     66.44 o
  -1   6  12       17.58      134.48     79.34 o
   0   6  12      197.72      244.04     81.22 o
   1   6  12       12.20      149.53    133.72 o
   2   6  12       37.98        5.03    132.50 o
   3   6  12       51.26      119.93    137.25 o
   4   6  12        6.41       18.87    136.10 o
   5   6  12      107.55      119.12    139.16 o
   6   6  12       49.68      112.78    140.84 o
   7   6  12      210.68      361.63    150.80 o
   8   6  12        7.78       31.61    144.65 o
   9   6  12        3.22       36.73    147.51 o
  10   6  12        0.02      145.64    153.06 o
 -11   7  12      157.73      140.02    148.55 o
 -10   7  12      407.29      506.91    103.38 o
  -9   7  12       87.64      110.92     85.09 o
  -8   7  12       94.09       77.40     84.62 o
  -7   7  12      823.81      686.58     83.36 o
  -6   7  12       47.69       29.97     67.01 o
  -5   7  12        1.08       79.06     67.75 o
  -4   7  12       10.76       -0.99     67.10 o
  -3   7  12       20.57       70.46     64.82 o
  -2   7  12       85.97      153.68     81.37 o
  -1   7  12        0.79       80.37    123.18 o
   0   7  12        8.18       45.28    132.57 o
   1   7  12     1374.23     1499.12    175.41 o
   2   7  12      211.48      238.59    143.69 o
   3   7  12       28.56       32.94    131.92 o
   4   7  12       37.42       80.43    136.83 o
   5   7  12       27.70       38.24    141.71 o
   6   7  12       19.98       95.96    147.17 o
   7   7  12      273.11      325.94    160.97 o
   8   7  12        5.46       25.10    147.20 o
   9   7  12      126.01      317.61    155.05 o
  10   7  12      174.70      144.22    154.13 o
 -11   8  12      247.32      199.34    140.91 o
 -10   8  12       13.84       65.62    115.80 o
  -9   8  12      124.42       24.87    137.00 o
  -8   8  12       25.14       73.38     90.44 o
  -7   8  12      362.31      250.80     74.54 o
  -6   8  12      219.08      261.45     74.81 o
  -5   8  12       61.60      173.17     71.62 o
  -4   8  12       15.28       34.00     66.59 o
  -3   8  12        0.49       82.25     81.65 o
  -2   8  12      521.42      481.59    140.75 o
  -1   8  12      737.79      906.75    155.71 o
   0   8  12        0.13      136.20    131.99 o
   1   8  12        1.13       72.72    130.86 o
   2   8  12       42.37       -7.42    136.40 o
   3   8  12        4.15       94.35    140.50 o
   4   8  12        3.93       82.58    134.84 o
   5   8  12      175.88      201.27    144.20 o
   6   8  12        0.40       78.81    142.33 o
   7   8  12       41.04       94.11    147.81 o
   8   8  12      107.33      211.31    154.76 o
   9   8  12        0.50       -3.62    148.76 o
 -10   9  12      110.12      -40.88    144.54 o
  -9   9  12       26.25       56.48    139.06 o
  -8   9  12      504.28      382.67     99.18 o
  -7   9  12       34.20       23.82     70.34 o
  -6   9  12       95.54       76.45     69.98 o
  -5   9  12      267.20      131.20     86.24 o
  -4   9  12       89.86      201.40    122.65 o
  -3   9  12       42.76      -35.23    127.88 o
  -2   9  12        0.14      -60.15    128.34 o
  -1   9  12      162.65      258.50    135.42 o
   0   9  12     1188.42     1066.13    168.22 o
   1   9  12       20.39       63.12    140.93 o
   2   9  12        7.83       49.01    136.71 o
   3   9  12       40.34       85.91    141.18 o
   4   9  12        5.74      -88.50    143.00 o
   5   9  12      124.18      171.14    145.01 o
   6   9  12      425.60      454.23    160.15 o
   7   9  12      161.49      108.29    146.29 o
   8   9  12        3.19       37.66    152.02 o
 -10  10  12       96.47      106.56    135.22 o
  -9  10  12       33.72       84.65    138.47 o
  -8  10  12       40.21      -45.01    130.81 o
  -7  10  12       25.37       22.36     95.65 o
  -6  10  12        6.06       17.05    123.88 o
  -5  10  12        0.56       -7.33    122.88 o
  -4  10  12       81.69       81.77    128.74 o
  -3  10  12       16.93      173.17    134.04 o
  -2  10  12       71.05       62.01    140.09 o
  -1  10  12        4.87      126.64    138.41 o
   0  10  12      169.50      178.59    144.56 o
   1  10  12      107.90      128.26    136.55 o
   2  10  12      326.27      299.47    148.51 o
   3  10  12        3.30      140.41    145.69 o
   4  10  12      749.14      692.71    168.73 o
   5  10  12       72.36      -28.17    141.90 o
   6  10  12        0.42       91.87    151.47 o
   7  10  12       39.21       30.97    152.12 o
  -9  11  12        5.25       10.26    123.39 o
  -8  11  12      146.05      146.80    138.82 o
  -7  11  12        3.95       34.07    130.79 o
  -6  11  12       50.09       -7.44    130.17 o
  -5  11  12       35.73       44.09    130.76 o
  -4  11  12       34.88       29.88    134.68 o
  -3  11  12       28.47      125.04    137.44 o
  -2  11  12       24.05       72.64    143.81 o
  -1  11  12       33.33      102.89    137.34 o
   0  11  12      160.59      255.56    147.35 o
   1  11  12       51.44      156.42    148.59 o
   2  11  12      120.17       51.38    138.53 o
   3  11  12       90.22      148.81    145.99 o
   4  11  12        0.04      192.54    144.78 o
   5  11  12      514.77      557.58    168.17 o
   6  11  12      605.26      277.26    164.68 o
  -8  12  12       63.56       77.25    135.57 o
  -7  12  12        4.88       38.65    140.36 o
  -6  12  12       47.59       54.08    140.49 o
  -5  12  12      182.87      144.45    144.71 o
  -4  12  12        1.10      -55.79    137.39 o
  -3  12  12      241.16      324.20    150.64 o
  -2  12  12       32.43       75.87    142.89 o
  -1  12  12       11.51        5.58    144.19 o
   0  12  12        2.50       10.57    142.51 o
   1  12  12        9.58      164.14    150.31 o
   2  12  12       50.02      209.37    149.64 o
   3  12  12       22.94       75.41    151.39 o
   4  12  12      358.17      192.13    158.07 o
  -3  13  12       70.04       93.95    148.51 o
  -2  13  12       27.70      202.61    152.80 o
  -1  13  12       15.51       48.78    147.98 o
   0  13  12        7.97       23.00    150.40 o
 -11   0  13       67.14      121.00    132.58 o
  -9   0  13      378.29      387.51    132.23 o
  -7   0  13        1.39       34.75    122.38 o
  -5   0  13      407.95      511.60    140.01 o
  -3   0  13       26.77       93.94    110.01 o
  -1   0  13       82.04       93.74     82.51 o
   1   0  13      364.05      257.80     86.50 o
   3   0  13     5107.48     5471.15    252.47 o
   5   0  13       70.00      124.63    137.49 o
   7   0  13        8.98       45.79    139.49 o
   9   0  13        2.78      -56.12    147.89 o
 -12   1  13        0.29       50.23     99.95 o
 -11   1  13      155.24      342.50    196.84 o
 -10   1  13        3.08       89.58     94.50 o
  -9   1  13      153.96      195.42     90.87 o
  -8   1  13      913.20      888.26    109.40 o
  -7   1  13       99.12      128.44     85.04 o
  -6   1  13      508.04      517.74     96.57 o
  -5   1  13        0.77       28.50     85.78 o
  -4   1  13       47.25      109.93     82.18 o
  -3   1  13       11.53       31.37     61.36 o
  -2   1  13       70.24      135.67     65.26 o
  -1   1  13        5.64       91.72     55.90 o
   0   1  13      427.67      518.28     62.26 o
   1   1  13      258.44      380.08     63.54 o
   2   1  13      234.46      373.09     95.40 o
   3   1  13      215.83      331.75     92.57 o
   4   1  13      149.87      197.83     92.82 o
   5   1  13      164.71       90.41     93.49 o
   6   1  13       96.38      225.94    104.15 o
   7   1  13       22.07       49.39    100.60 o
   8   1  13        7.68       85.82    105.87 o
   9   1  13        0.49       44.07    108.99 o
  10   1  13      202.84      402.19    167.84 o
 -12   2  13        6.16       31.21    100.82 o
 -11   2  13       27.89        6.06     96.24 o
 -10   2  13        6.79       63.87     93.91 o
  -9   2  13       17.45       70.69     89.27 o
  -8   2  13      197.11      206.45     89.43 o
  -7   2  13       43.11       64.30     79.46 o
  -6   2  13      263.79      320.56     98.34 o
  -5   2  13       14.24       29.38     83.24 o
  -4   2  13        1.69       96.28     87.14 o
  -3   2  13      353.73      456.79     71.99 o
  -2   2  13      657.23      695.60     77.49 o
  -1   2  13       20.65       57.42     54.20 o
   0   2  13       34.55      140.95     56.77 o
   1   2  13     1039.15      804.56     80.58 o
   2   2  13        9.05       16.86     65.85 o
   3   2  13       52.69       42.43     90.90 o
   4   2  13        1.91       58.04     92.24 o
   5   2  13      457.61      634.36    107.74 o
   6   2  13       93.15      111.23     98.32 o
   7   2  13       85.72      195.88    104.92 o
   8   2  13       26.76      135.08    144.92 o
   9   2  13      172.94      134.69    154.80 o
  10   2  13       23.13       -3.55    113.11 o
  11   2  13       10.62      148.09    169.09 o
 -13   3  13       49.42       60.76    133.78 o
 -12   3  13      207.89      174.02     97.68 o
 -11   3  13        3.21      -25.50     96.93 o
 -10   3  13       63.24       26.85     89.05 o
  -9   3  13       79.79       76.00     93.74 o
  -8   3  13       14.69       79.76     92.79 o
  -7   3  13       37.09      119.76     88.83 o
  -6   3  13      288.74      230.49     88.77 o
  -5   3  13      481.28      542.31    127.40 o
  -4   3  13       84.98       57.65     65.07 o
  -3   3  13      537.64      649.37     78.17 o
  -2   3  13      218.58      153.94     68.35 o
  -1   3  13        2.14       98.86     66.13 o
   0   3  13       75.33       98.89     56.29 o
   1   3  13      256.28      249.90     71.40 o
   2   3  13        1.40       66.32     67.05 o
   3   3  13      380.97      401.01    100.21 o
   4   3  13        3.41       -3.34     95.97 o
   5   3  13       89.81       59.52     96.20 o
   6   3  13      541.01      611.36    159.40 o
   7   3  13      276.16      183.44    146.47 o
   8   3  13       37.51      177.78    146.21 o
   9   3  13      260.01      244.65    112.04 o
  10   3  13        2.03       67.98    110.85 o
  11   3  13       41.89      130.07    158.35 o
 -13   4  13        2.39        9.13    129.95 o
 -12   4  13       52.69       56.17    124.94 o
 -11   4  13      137.65      207.01    100.43 o
 -10   4  13       39.52      118.93     94.68 o
  -9   4  13      422.38      393.85    186.60 o
  -8   4  13      291.42      310.11     96.03 o
  -7   4  13        0.85       45.18     85.95 o
  -6   4  13        6.50       31.48     79.03 o
  -5   4  13      309.03      291.94     89.64 o
  -4   4  13        6.93       11.84     64.44 o
  -3   4  13      187.24      172.06     67.73 o
  -2   4  13       68.84       84.20     67.20 o
  -1   4  13      369.30      366.26     70.82 o
   0   4  13      221.53      421.92     70.80 o
   1   4  13      561.60      697.52    109.56 o
   2   4  13        0.25        7.19     83.68 o
   3   4  13       15.46       28.51    127.30 o
   4   4  13        6.38      158.51    137.03 o
   5   4  13        0.86      112.41    140.31 o
   6   4  13        5.01        0.10    138.05 o
   7   4  13       17.03        3.29    143.17 o
   8   4  13       80.59        1.33    142.90 o
   9   4  13       47.64      140.40    147.84 o
  10   4  13       79.09      110.13    115.57 o
  11   4  13       27.56       82.96    154.49 o
 -12   5  13      107.01      218.45    139.16 o
 -11   5  13       61.45       43.33     91.60 o
 -10   5  13        0.38       21.05     90.91 o
  -9   5  13        0.14       40.12     93.37 o
  -8   5  13      131.21      157.72     92.24 o
  -7   5  13       60.70      101.94     87.01 o
  -6   5  13       17.86       58.35     79.00 o
  -5   5  13        0.84       34.93     68.53 o
  -4   5  13       28.82       84.97     70.07 o
  -3   5  13       69.97      139.57     66.17 o
  -2   5  13       64.39       73.85     64.13 o
  -1   5  13       15.62      128.79     81.64 o
   0   5  13      608.24      793.78    171.82 o
   1   5  13       41.14       52.80     80.89 o
   2   5  13       17.58      116.13    134.09 o
   3   5  13      241.69      192.57    138.25 o
   4   5  13     1053.00     1200.53    178.89 o
   5   5  13        6.25       80.65    138.32 o
   6   5  13      394.01      406.17    159.43 o
   7   5  13        0.89      160.89    144.60 o
   8   5  13      444.40      597.89    173.50 o
   9   5  13       36.90       68.39    150.40 o
 -12   6  13       24.93       25.75    127.08 o
 -11   6  13       27.30      -15.14     91.23 o
 -10   6  13       88.07      -42.02     93.40 o
  -9   6  13        0.94       82.30     94.07 o
  -8   6  13       61.34      143.62     92.01 o
  -7   6  13        3.66       49.02     86.62 o
  -6   6  13       48.18      102.60     84.96 o
  -5   6  13       36.61        9.59     68.09 o
  -4   6  13       65.56       23.31     69.15 o
  -3   6  13      637.00      563.78     76.73 o
  -2   6  13      380.46      495.31     94.21 o
  -1   6  13        1.51      140.55     82.97 o
   0   6  13      956.27      719.46    148.99 o
   1   6  13      108.75       71.39    130.77 o
   2   6  13      135.65      105.36    135.25 o
   3   6  13      320.33      242.42    146.47 o
   4   6  13       41.93        5.48    139.49 o
   5   6  13       23.91      179.09    142.85 o
   6   6  13       28.66       21.14    144.03 o
   7   6  13       79.88      130.02    151.22 o
   8   6  13      317.84      171.73    155.08 o
   9   6  13      234.39      129.99    159.95 o
 -10   7  13      162.37       15.54     96.73 o
  -9   7  13       11.77       54.81     95.13 o
  -8   7  13       73.78       48.85     90.86 o
  -7   7  13        9.33       77.16     85.56 o
  -6   7  13       13.95       14.50     86.95 o
  -5   7  13       73.56      104.42     69.89 o
  -4   7  13      346.00      275.50     74.24 o
  -3   7  13       43.59      161.61     69.68 o
  -2   7  13       97.91       68.43     81.94 o
  -1   7  13      312.66      354.37    135.61 o
   0   7  13        7.00       52.31    131.62 o
   1   7  13        1.52      144.66    136.46 o
   2   7  13      314.01      199.86    141.94 o
   3   7  13      126.04      362.82    145.17 o
   4   7  13       20.30      106.84    139.32 o
   5   7  13        9.47       68.54    143.82 o
   6   7  13      559.94      684.62    173.60 o
   7   7  13       29.19       64.44    151.39 o
   8   7  13      102.80       96.93    151.31 o
 -10   8  13       13.67       45.54    153.59 o
  -9   8  13      384.88      264.28    127.96 o
  -8   8  13        0.02       43.73     94.43 o
  -7   8  13        2.50      -58.53     90.12 o
  -6   8  13        1.73      -17.63     71.12 o
  -5   8  13      229.45      203.75     74.03 o
  -4   8  13       24.24       76.00     89.35 o
  -3   8  13       80.31       20.31    128.56 o
  -2   8  13      412.66      488.35    142.96 o
  -1   8  13        5.88      -34.69    125.83 o
   0   8  13      359.21      208.21    141.63 o
   1   8  13      967.44      948.82    169.75 o
   2   8  13       51.63       30.96    139.48 o
   3   8  13       97.01      170.12    141.16 o
   4   8  13        0.41       75.36    145.56 o
   5   8  13       19.14       16.59    150.35 o
   6   8  13       10.61      -61.50    150.94 o
   7   8  13       30.62       33.31    147.74 o
  -9   9  13      132.56      120.65    149.43 o
  -8   9  13       49.34      -61.78    125.76 o
  -7   9  13      152.66      221.56     76.69 o
  -6   9  13       14.26       87.96     73.94 o
  -5   9  13        5.82       58.29    121.31 o
  -4   9  13        2.72      -17.05    129.07 o
  -3   9  13       14.31       53.99    127.71 o
  -2   9  13      105.80       71.21    125.38 o
  -1   9  13      478.92      441.01    157.09 o
   0   9  13       44.69       90.76    132.45 o
   1   9  13       10.03       72.96    136.51 o
   2   9  13        9.50      -10.83    146.03 o
   3   9  13      246.66      202.03    146.53 o
   4   9  13       84.02      348.25    151.76 o
   5   9  13      148.88       54.46    147.02 o
   6   9  13       39.94      116.15    153.56 o
  -9  10  13       10.94      -54.04    129.16 o
  -8  10  13        6.27       -2.86    138.81 o
  -7  10  13        0.78      -54.05    135.15 o
  -6  10  13       10.60       33.57    127.45 o
  -5  10  13       32.54       94.54    134.22 o
  -4  10  13      117.12      144.65    130.97 o
  -3  10  13       23.02       47.50    134.52 o
  -2  10  13       30.21       82.47    135.12 o
  -1  10  13       68.27      107.51    142.74 o
   0  10  13        2.11       -6.68    139.39 o
   1  10  13      199.37      242.75    147.97 o
   2  10  13       53.32      148.71    147.37 o
   3  10  13      344.49      386.36    152.24 o
   4  10  13       54.98       83.03    153.11 o
   5  10  13        2.96       90.61    151.10 o
  -8  11  13      152.86       89.19    146.04 o
  -7  11  13        9.68       37.90    140.65 o
  -6  11  13       33.67       48.14    134.08 o
  -5  11  13       51.50       68.21    144.15 o
  -4  11  13       68.40      169.19    135.74 o
  -3  11  13      254.24      282.91    148.14 o
  -2  11  13      213.11      164.85    140.66 o
  -1  11  13        3.02      -18.75    133.05 o
   0  11  13       44.12      133.25    142.68 o
   1  11  13        2.04        5.54    143.34 o
   2  11  13       15.30      -35.57    147.19 o
   3  11  13       43.03      149.17    156.06 o
  -5  12  13       44.86      -15.14    143.07 o
  -4  12  13       74.41      132.58    141.36 o
  -3  12  13      152.21      107.96    148.17 o
  -2  12  13       19.46      107.22    151.97 o
  -1  12  13       44.22       49.90    153.06 o
   0  12  13       78.60       44.76    148.22 o
 -10   0  14      141.65      -73.54    145.84 o
  -8   0  14      127.13       99.97    116.73 o
  -6   0  14        4.31      225.86    135.78 o
  -4   0  14       82.36      131.55    112.82 o
  -2   0  14       32.82       34.29    116.54 o
   0   0  14      378.86      554.12    115.41 o
   2   0  14       36.01       -2.42    120.43 o
   4   0  14      161.41      136.01    137.08 o
   6   0  14     1114.79     1444.70    189.39 o
   8   0  14       37.23       72.40    153.92 o
 -11   1  14        7.56       14.95    101.49 o
 -10   1  14       13.80       23.78    100.04 o
  -9   1  14       52.03      160.58     91.61 o
  -8   1  14       21.06      105.39     85.28 o
  -7   1  14       86.44      126.54     91.00 o
  -6   1  14      186.17      225.69     97.28 o
  -5   1  14      167.23      129.12     87.05 o
  -4   1  14      468.96      626.30     95.34 o
  -3   1  14        9.00       57.01     86.00 o
  -2   1  14      176.11      230.53     67.54 o
  -1   1  14      293.40      331.56     63.84 o
   0   1  14      623.57      787.85     71.90 o
   1   1  14       65.29       70.59     68.12 o
   2   1  14      531.81      308.85     98.21 o
   3   1  14       83.94        7.60     90.06 o
   4   1  14      678.91      479.55    104.11 o
   5   1  14       17.42       41.41     95.37 o
   6   1  14       15.18       43.83    102.26 o
   7   1  14       15.76      -16.55    100.93 o
   8   1  14       55.13       87.23    107.63 o
   9   1  14       26.35      -22.56    110.43 o
 -11   2  14       33.64       94.14    107.69 o
 -10   2  14        0.64       30.49     89.54 o
  -9   2  14       25.77        9.31     98.73 o
  -8   2  14        0.67       16.36     92.10 o
  -7   2  14      762.56      632.64    105.24 o
  -6   2  14      216.57      218.20     90.55 o
  -5   2  14        2.20       39.47     85.44 o
  -4   2  14       92.72       70.26     89.40 o
  -3   2  14      746.06      678.18    104.21 o
  -2   2  14      116.59      125.95     67.03 o
  -1   2  14      348.70      367.44     75.07 o
   0   2  14       41.34       19.53     57.93 o
   1   2  14       13.25       53.52     68.86 o
   2   2  14        0.41       -5.95     88.74 o
   3   2  14        0.24      120.56     93.33 o
   4   2  14      352.10      405.62    106.56 o
   5   2  14       10.98      131.89    102.87 o
   6   2  14      482.54      674.46    115.45 o
   7   2  14       24.37       51.76    100.37 o
   8   2  14       89.72      408.17    164.18 o
   9   2  14        3.63       45.25    154.77 o
 -11   3  14       24.14      125.12    125.90 o
 -10   3  14      276.72      227.45    104.87 o
  -9   3  14        0.54      -14.18     88.98 o
  -8   3  14       47.97       81.17     88.93 o
  -7   3  14        0.24       18.08     87.21 o
  -6   3  14       25.95      105.19     83.52 o
  -5   3  14       25.37       29.19     83.60 o
  -4   3  14        8.85       18.40     83.03 o
  -3   3  14      230.89      147.35     65.80 o
  -2   3  14       35.55       22.95     69.72 o
  -1   3  14      496.30      454.00     75.71 o
   0   3  14       24.08       51.87     81.47 o
   1   3  14        7.26       96.43     70.15 o
   2   3  14      131.65      144.22     73.17 o
   3   3  14      200.46      273.46     96.61 o
   4   3  14      480.71      690.80    110.74 o
   5   3  14      423.51      512.36    157.72 o
   6   3  14       16.03       71.90    145.32 o
   7   3  14      204.48      137.97    148.65 o
   8   3  14        0.03       53.48    148.94 o
   9   3  14       74.05      241.19    155.99 o
 -11   4  14      113.93      131.58    144.60 o
 -10   4  14       42.70       27.22     85.97 o
  -9   4  14       28.61       37.49     92.09 o
  -8   4  14      113.82      259.14     93.38 o
  -7   4  14       28.09       -8.82     88.01 o
  -6   4  14        0.64       58.53     84.56 o
  -5   4  14        5.51       -4.72     82.78 o
  -4   4  14        2.85       50.34     69.29 o
  -3   4  14     1587.24     1626.57    100.24 o
  -2   4  14       47.45      114.72     68.17 o
  -1   4  14      337.37      322.81     73.43 o
   0   4  14       16.22      109.93     85.32 o
   1   4  14        9.84      -12.00     82.58 o
   2   4  14        1.83       81.59     85.57 o
   3   4  14        2.23       22.57    133.40 o
   4   4  14      160.89      129.50    146.45 o
   5   4  14      389.68      511.01    152.68 o
   6   4  14       50.93      201.06    153.71 o
   7   4  14       87.72        9.12    140.84 o
   8   4  14       14.18      164.34    146.31 o
 -11   5  14       50.55      101.68    140.66 o
 -10   5  14       30.53       16.46     93.14 o
  -9   5  14        0.24      -12.51     91.06 o
  -8   5  14        1.59       13.16     90.24 o
  -7   5  14      193.95      256.66    163.08 o
  -6   5  14       34.54        3.27     81.15 o
  -5   5  14      128.91       98.31     88.64 o
  -4   5  14      169.48      159.55     69.44 o
  -3   5  14      164.20      335.14     74.42 o
  -2   5  14       28.34      123.31     69.01 o
  -1   5  14       75.20      209.57     86.61 o
   0   5  14       15.84      106.21     85.59 o
   1   5  14      148.13      157.78    130.46 o
   2   5  14       30.88       48.68    134.05 o
   3   5  14      276.04      245.50    148.63 o
   4   5  14       10.65       21.26    140.96 o
   5   5  14      111.66      179.46    153.15 o
   6   5  14       12.45      -83.21    142.43 o
   7   5  14       65.06        4.10    143.35 o
   8   5  14        0.01       84.99    147.19 o
 -11   6  14       22.11       97.42    134.32 o
 -10   6  14       22.86       86.12     97.97 o
  -9   6  14      267.89      329.85    174.86 o
  -8   6  14      125.64       81.79     95.36 o
  -7   6  14      139.39      123.15     93.25 o
  -6   6  14      130.60       70.48     82.14 o
  -5   6  14        7.25      -44.27     71.49 o
  -4   6  14        0.00       10.20     67.44 o
  -3   6  14        6.03       85.49     69.15 o
  -2   6  14      168.09      104.74     86.52 o
  -1   6  14      136.71      184.90     87.21 o
   0   6  14        4.34        3.68    126.35 o
   1   6  14        7.96      148.10    134.38 o
   2   6  14       24.68      121.49    141.47 o
   3   6  14      111.28      236.42    146.40 o
   4   6  14       20.13      -58.59    142.64 o
   5   6  14        4.73      106.52    146.57 o
   6   6  14        5.47      116.32    142.24 o
   7   6  14       29.61      107.47    149.93 o
 -10   7  14       19.11       89.91    127.39 o
  -9   7  14      189.39      205.17    101.49 o
  -8   7  14       42.82      183.88    134.22 o
  -7   7  14        0.28      105.73     90.53 o
  -6   7  14      172.32      249.32     91.45 o
  -5   7  14        3.05        7.37     71.07 o
  -4   7  14       42.38        5.59     67.61 o
  -3   7  14        3.89      131.13     87.36 o
  -2   7  14       30.52      107.97    122.40 o
  -1   7  14      195.21      387.87    144.09 o
   0   7  14       98.37      161.30    137.84 o
   1   7  14      194.16      114.19    138.20 o
   2   7  14      254.68      240.63    140.91 o
   3   7  14      274.24      391.36    157.01 o
   4   7  14        1.23       78.37    145.45 o
   5   7  14       46.23      163.59    151.60 o
   6   7  14       99.02      271.69    156.13 o
   7   7  14       27.21       34.06    154.92 o
  -9   8  14       86.72       31.22    100.38 o
  -8   8  14       95.47      106.57     96.22 o
  -7   8  14      117.39      156.06     93.52 o
  -6   8  14       48.62       59.99     73.96 o
  -5   8  14        0.10      105.73     74.00 o
  -4   8  14       11.84       13.88    130.32 o
  -3   8  14      105.35      170.84    124.52 o
  -2   8  14       11.36      121.36    129.85 o
  -1   8  14       26.75       39.33    130.21 o
   0   8  14       72.97       66.51    137.95 o
   1   8  14        1.39      243.24    146.66 o
   2   8  14       50.66       46.79    142.66 o
   3   8  14       21.68      210.97    149.30 o
   4   8  14       82.32       20.64    143.35 o
   5   8  14        0.01      120.81    153.22 o
   6   8  14      277.28      390.45    166.58 o
  -8   9  14      256.71      112.34    141.44 o
  -7   9  14        0.09       55.60    126.43 o
  -6   9  14      198.25      126.15     75.67 o
  -5   9  14        1.03       68.90    137.07 o
  -4   9  14       15.56       73.67    126.97 o
  -3   9  14        7.93       77.41    130.60 o
  -2   9  14       16.63       56.86    133.30 o
  -1   9  14      106.04      113.13    140.03 o
   0   9  14      174.57      227.71    148.47 o
   1   9  14        8.97      175.80    149.97 o
   2   9  14      226.39      294.62    157.71 o
   3   9  14        6.56      -33.83    147.28 o
   4   9  14      134.32      116.92    153.78 o
  -7  10  14       28.53       48.42    142.88 o
  -6  10  14       76.78      150.03    141.24 o
  -5  10  14       10.35      113.51    141.52 o
  -4  10  14       95.08      112.23    125.33 o
  -3  10  14      141.21      425.30    151.95 o
  -2  10  14       12.98      150.15    144.56 o
  -1  10  14        0.02       -4.31    144.25 o
   0  10  14      301.94      327.58    157.12 o
   1  10  14       16.56       27.68    147.80 o
   2  10  14        3.05       -1.43    151.89 o
   3  10  14      169.48      314.63    161.61 o
  -5  11  14        6.50       24.76    145.99 o
  -4  11  14      228.92      366.57    161.85 o
  -3  11  14       68.58      139.40    149.22 o
  -2  11  14        0.85      199.80    152.23 o
  -1  11  14      106.76      120.36    154.14 o
  -9   0  15      156.29      243.15    137.28 o
  -7   0  15      673.20      983.24    167.08 o
  -5   0  15       67.78      211.04    137.09 o
  -3   0  15       51.55       22.02    125.91 o
  -1   0  15        3.35      -43.12    125.26 o
   1   0  15      369.10      451.29    145.12 o
   3   0  15       88.93      133.81    134.25 o
   5   0  15     1357.26     1271.72    187.32 o
   7   0  15        3.01       64.75    149.10 o
 -10   1  15       31.53       39.81    105.79 o
  -9   1  15        0.34       31.58     90.04 o
  -8   1  15        5.93        5.21     90.47 o
  -7   1  15       17.96       37.03     84.62 o
  -6   1  15      165.32      101.77     93.02 o
  -5   1  15       43.57       -4.53     87.67 o
  -4   1  15      244.59      213.56     94.14 o
  -3   1  15       25.51       66.45     91.24 o
  -2   1  15       70.52       33.43     83.65 o
  -1   1  15      171.30      237.74     73.85 o
   0   1  15       61.93       45.18     62.11 o
   1   1  15      101.49      170.24     73.64 o
   2   1  15      144.42      272.87     93.47 o
   3   1  15       16.47      152.13     95.21 o
   4   1  15      139.64       52.75     94.05 o
   5   1  15      371.62      509.24    115.37 o
   6   1  15        1.82        6.47    100.31 o
   7   1  15        1.41       10.11    108.91 o
   8   1  15        0.87       37.93    157.29 o
 -10   2  15      166.20      386.73    152.94 o
  -9   2  15        6.21       87.20     99.62 o
  -8   2  15        8.22        1.74     91.14 o
  -7   2  15      204.02      306.83     97.07 o
  -6   2  15        0.15       40.18     93.97 o
  -5   2  15      148.33      138.80     88.92 o
  -4   2  15        0.41       24.92     82.21 o
  -3   2  15        2.88        6.19     86.10 o
  -2   2  15       59.14      134.67     72.44 o
  -1   2  15       99.52      141.38     71.45 o
   0   2  15      193.51      258.72     73.61 o
   1   2  15       10.23       -9.83     70.59 o
   2   2  15      270.47      309.66    101.06 o
   3   2  15     1041.45      935.00    120.13 o
   4   2  15        3.77       35.31     98.04 o
   5   2  15        0.08      -21.98    101.72 o
   6   2  15        4.52       -1.83    102.96 o
   7   2  15        6.01       51.98    150.31 o
 -10   3  15      116.04      101.06    126.24 o
  -9   3  15       60.58      110.63     95.53 o
  -8   3  15        5.69      124.64     96.54 o
  -7   3  15       53.58       54.93     93.44 o
  -6   3  15        2.12       81.48     92.14 o
  -5   3  15       92.52      152.37     92.24 o
  -4   3  15      101.34      273.02     97.36 o
  -3   3  15        5.85      -15.72     87.80 o
  -2   3  15      937.58      796.61    112.18 o
  -1   3  15       69.51      101.39     71.26 o
   0   3  15       14.12      -45.12     83.94 o
   1   3  15      168.97      164.15     73.52 o
   2   3  15      108.18      145.98     98.04 o
   3   3  15      284.19      316.91    101.52 o
   4   3  15       24.47       63.93    101.00 o
   5   3  15       99.50      264.20    146.82 o
   6   3  15      141.07      120.53    150.61 o
   7   3  15        0.07       82.56    154.91 o
 -10   4  15       20.55       72.29    137.31 o
  -9   4  15        7.49      -44.72     95.23 o
  -8   4  15      102.08      200.86    122.36 o
  -7   4  15       17.38       55.96     93.38 o
  -6   4  15       70.52      115.43     90.30 o
  -5   4  15      165.51      190.82     95.56 o
  -4   4  15      790.91     1004.98    142.43 o
  -3   4  15        4.50       22.58     70.01 o
  -2   4  15        0.50        3.83     70.07 o
  -1   4  15        0.19       18.21     88.84 o
   0   4  15       78.61      178.16    122.51 o
   1   4  15        0.02       90.78     88.04 o
   2   4  15      162.13      412.70    148.12 o
   3   4  15        0.24       13.69    136.51 o
   4   4  15      202.01      218.59    147.30 o
   5   4  15        0.69       94.87    146.09 o
   6   4  15        0.87       41.44    149.36 o
   7   4  15        4.79       95.48    156.13 o
  -9   5  15       67.17       44.45    102.19 o
  -8   5  15      259.51      327.78    104.38 o
  -7   5  15        0.48       -1.77     93.09 o
  -6   5  15       63.02      131.81     97.22 o
  -5   5  15       50.01      144.93     83.21 o
  -4   5  15      148.02      153.59     86.12 o
  -3   5  15       63.95      151.61     72.56 o
  -2   5  15       48.66       -0.31     71.62 o
  -1   5  15       10.73       39.21     90.10 o
   0   5  15      634.14      557.36    102.50 o
   1   5  15      172.78      219.91    141.19 o
   2   5  15       45.04       78.76    136.33 o
   3   5  15        3.46       12.64    139.86 o
   4   5  15       24.65       -0.45    148.54 o
   5   5  15       34.05       26.25    151.83 o
   6   5  15      107.77       54.05    148.77 o
  -8   6  15        6.17      -71.95     94.56 o
  -7   6  15       15.68      -18.97     90.54 o
  -6   6  15      281.10      331.00    105.71 o
  -5   6  15       84.65       79.48     88.32 o
  -4   6  15       74.19      115.25     75.28 o
  -3   6  15        6.71       69.74     70.60 o
  -2   6  15        2.97       -5.43    119.99 o
  -1   6  15        0.11       82.26    141.35 o
   0   6  15       28.05      -15.20    133.77 o
   1   6  15       31.62      169.44    140.39 o
   2   6  15      749.04      774.56    169.93 o
   3   6  15      169.50      198.15    150.24 o
   4   6  15      161.79      141.38    156.06 o
   5   6  15        4.11      -54.75    152.78 o
  -8   7  15       35.12       42.56     92.61 o
  -7   7  15       99.06      121.34    110.05 o
  -6   7  15        7.40       -0.82     91.44 o
  -5   7  15        1.79       62.15     89.49 o
  -4   7  15      260.69      192.69     77.71 o
  -3   7  15       99.34      187.14    132.39 o
  -2   7  15       10.78      -19.32    134.38 o
  -1   7  15      315.87      471.79    150.38 o
   0   7  15        7.23      104.28    141.02 o
   1   7  15      119.61      112.70    141.50 o
   2   7  15      230.71      400.77    160.89 o
   3   7  15        0.98      177.00    155.82 o
   4   7  15       32.10      128.34    153.46 o
  -8   8  15       15.23      -16.06    126.76 o
  -7   8  15      190.56      106.10     94.96 o
  -6   8  15        0.55      -10.70     87.93 o
  -5   8  15        0.98       26.15     81.27 o
  -4   8  15        6.80      -19.28    140.18 o
  -3   8  15       20.49        4.99    131.74 o
  -2   8  15        7.91       91.49    136.81 o
  -1   8  15        0.06       62.28    135.65 o
   0   8  15      304.61      473.12    160.27 o
   1   8  15      134.17       41.85    144.54 o
   2   8  15       10.53       62.71    150.21 o
   3   8  15       41.96       79.18    155.06 o
  -7   9  15       23.56      -34.35     93.00 o
  -5   9  15       27.53       57.20    143.40 o
  -4   9  15        9.10      -52.88    145.02 o
  -3   9  15      235.04      521.55    157.21 o
  -2   9  15      371.99      412.70    162.00 o
  -1   9  15      337.80      520.32    164.29 o
   0   9  15       15.68      -73.26    148.14 o
   1   9  15      330.64      250.36    155.87 o
   2   9  15        2.46       31.58    152.12 o
  -6  10  15       35.55       25.17    145.36 o
  -5  10  15        0.49       85.17    142.02 o
  -4  10  15       13.47       45.76    151.55 o
  -3  10  15       99.01      160.72    146.21 o
  -2  10  15       10.22      139.99    140.22 o
  -8   0  16      839.59     1194.55    194.41 o
  -6   0  16      242.21      135.11    140.48 o
  -4   0  16       49.53      111.48    128.99 o
  -2   0  16       52.49       85.07    119.75 o
   0   0  16      492.90      207.57     93.66 o
   2   0  16       89.29       17.17    140.16 o
   4   0  16      503.04      525.67    164.79 o
   6   0  16        2.89       -6.70    154.73 o
  -8   1  16       38.22       69.50    100.73 o
  -7   1  16       95.20       40.45     97.73 o
  -6   1  16      197.13      166.08     92.94 o
  -5   1  16      215.27      302.69     97.18 o
  -4   1  16      325.66      288.98     99.61 o
  -3   1  16        0.54       12.00     89.84 o
  -2   1  16      568.21      705.74    111.84 o
  -1   1  16        2.48       99.36     88.66 o
   0   1  16      251.96      342.23     81.04 o
   1   1  16        5.23       30.98     94.93 o
   2   1  16      212.51      395.26    102.96 o
   3   1  16        5.45       69.47     98.89 o
   4   1  16      269.25      215.22    102.82 o
   5   1  16       16.82       44.69    101.64 o
   6   1  16       13.00       35.99    108.67 o
  -8   2  16       27.42      183.29    101.19 o
  -7   2  16       24.99       -8.27     96.19 o
  -6   2  16       77.31      153.69    102.27 o
  -5   2  16      160.32      256.17     90.49 o
  -4   2  16      208.38      161.70     97.04 o
  -3   2  16       66.09       49.91     96.86 o
  -2   2  16       27.87       84.27     92.49 o
  -1   2  16      541.06      549.98     85.81 o
   0   2  16       19.49       62.39     87.35 o
   1   2  16       85.22       49.23     87.29 o
   2   2  16      110.20       62.92     98.24 o
   3   2  16       58.91       41.17     99.35 o
   4   2  16        8.09       46.12     99.13 o
   5   2  16       47.72       91.24    104.72 o
   6   2  16       26.37      156.82    118.30 o
  -8   3  16        0.33      -17.86    138.98 o
  -7   3  16       46.11       23.09    102.46 o
  -6   3  16        4.13       64.08     90.15 o
  -5   3  16       69.92      141.63     95.21 o
  -4   3  16      183.20      203.10    111.98 o
  -3   3  16      233.21      223.92     96.26 o
  -2   3  16      330.59      490.93    107.25 o
  -1   3  16       18.19       76.23     73.01 o
   0   3  16       16.79      118.00     89.07 o
   1   3  16       10.32        6.85     91.77 o
   2   3  16       27.61      -57.65     99.89 o
   3   3  16       16.05       64.82    102.07 o
   4   3  16        7.09      135.44    148.49 o
   5   3  16       31.05      114.85    148.96 o
  -7   4  16      121.43      149.47    171.06 o
  -6   4  16       13.34       76.67     88.66 o
  -5   4  16       40.76      171.81     95.54 o
  -4   4  16       24.79       49.62     84.38 o
  -3   4  16        0.73      -25.03     88.42 o
  -2   4  16       44.69       82.57     76.17 o
  -1   4  16      439.07      359.91     97.30 o
   0   4  16       10.52       81.57     92.08 o
   1   4  16      553.49      784.06    113.78 o
   2   4  16        3.39       23.36    137.44 o
   3   4  16        8.24      -48.67    149.22 o
   4   4  16       45.55       76.14    147.19 o
   5   4  16       62.02      135.56    155.80 o
  -7   5  16      368.25      319.74    111.42 o
  -6   5  16        0.35       37.42    119.50 o
  -5   5  16       39.28       58.74     85.98 o
  -4   5  16        0.33       52.90     91.99 o
  -3   5  16       84.58       80.69     87.40 o
  -2   5  16        5.40      125.66     94.42 o
  -1   5  16        0.00       49.57     88.46 o
   0   5  16        4.91      -25.80    133.44 o
   1   5  16       51.90       62.33    135.91 o
   2   5  16        5.90       19.48    134.35 o
   3   5  16       28.84      106.65    148.20 o
   4   5  16        8.62      246.14    158.05 o
  -7   6  16       78.85      -51.83    144.18 o
  -6   6  16      250.20      276.29    101.16 o
  -5   6  16       79.27      140.88    111.05 o
  -4   6  16        8.42       30.74     89.53 o
  -3   6  16        0.06       -2.51     90.16 o
  -2   6  16        0.09     -102.33    138.88 o
  -1   6  16      131.08      171.81    142.86 o
   0   6  16       10.42      203.56    149.01 o
   1   6  16      240.25      261.03    149.81 o
   2   6  16       11.45       82.93    143.07 o
   3   6  16        0.74      -14.78    144.24 o
  -6   7  16        3.27       84.57    128.84 o
  -5   7  16      199.62      170.61     95.51 o
  -4   7  16       56.91       97.95    139.58 o
  -3   7  16        2.24       -8.19    142.72 o
  -2   7  16      177.47      170.93    144.99 o
  -1   7  16       63.13      114.01    136.67 o
   0   7  16       19.87       90.56    149.06 o
   1   7  16       17.29      -25.88    152.93 o
   2   7  16      148.45      -26.20    152.35 o
  -6   8  16       17.72      -41.49    136.01 o
  -4   8  16        3.26       44.61    153.72 o
  -3   8  16       18.30       36.30    142.27 o
  -2   8  16        7.67       89.56    141.80 o
  -1   8  16      312.72      416.81    161.97 o
   0   8  16      256.03      105.42    146.24 o
  -4   9  16        2.74       10.30    141.14 o
  -5   0  17      541.94      585.03    169.31 o
  -3   0  17      362.82      223.12    133.93 o
  -1   0  17      141.59      371.30    138.65 o
   1   0  17       24.88       64.15    138.11 o
   3   0  17        0.99       56.77    140.23 o
  -5   1  17       16.35      -18.47     92.31 o
  -4   1  17       14.18       48.98     97.15 o
  -3   1  17        3.31       57.32    102.78 o
  -2   1  17      202.92      180.87    103.54 o
  -1   1  17       93.24       75.36     96.39 o
   0   1  17      192.32      243.00    130.04 o
   1   1  17      210.24      210.09    143.35 o
   2   1  17       14.39       -4.45     99.20 o
   3   1  17      215.72      297.09    105.01 o
   4   1  17       22.24       94.29    117.00 o
   5   1  17       25.97      119.11    148.81 o
  -5   2  17      384.24      268.23    105.90 o
  -4   2  17      155.04      180.86    100.26 o
  -3   2  17      175.65      213.66     96.25 o
  -2   2  17      179.74      104.92     93.68 o
  -1   2  17        4.51      101.85     94.53 o
   0   2  17        8.79       17.59     93.52 o
   1   2  17       58.52      284.24    147.27 o
   2   2  17       26.20      119.59    103.38 o
   3   2  17       68.72       12.35    101.98 o
   4   2  17        0.07       36.82    103.46 o
   5   2  17        3.93      -18.20    155.69 o
  -5   3  17      143.76      183.61    131.47 o
  -4   3  17       59.09       42.11     97.19 o
  -3   3  17      154.99      154.13    101.68 o
  -2   3  17      415.41      359.31    102.41 o
  -1   3  17        3.32       76.56     98.07 o
   0   3  17      178.42      136.25     95.74 o
   1   3  17       17.21       50.27     98.34 o
   2   3  17       19.04       73.67    145.25 o
  -5   4  17        4.61       66.57    119.79 o
  -4   4  17      154.30      146.46    142.20 o
  -3   4  17        0.48       75.43    124.80 o
  -2   4  17      182.24       68.19    137.01 o
  -1   4  17       90.06      104.65    100.03 o
   0   4  17       18.58      112.19     93.03 o
   1   4  17        2.79      -10.62    141.46 o
   2   4  17        5.43       20.61    150.85 o
   3   4  17       14.22        3.78    147.69 o
  -5   5  17        3.69       16.87    124.78 o
  -4   5  17       71.41      -71.82    127.95 o
  -3   5  17        0.02       27.11    137.35 o
  -2   5  17      187.28      176.38     98.60 o
  -1   5  17       29.60       -6.22    142.98 o
   0   5  17        3.54       21.20    140.04 o
   1   5  17        3.93      157.75    150.34 o
   2   5  17        8.36      -75.44    152.17 o
  -5   6  17       21.15       38.29    132.95 o
  -4   6  17       43.32      -29.58    130.35 o
  -3   6  17        0.09       46.16    130.25 o
  -2   6  17      149.91      101.09    154.43 o
  -1   6  17       22.95       12.63    141.44 o
   0   6  17       40.43      -11.16    146.59 o
   1   6  17       40.10      106.26    150.17 o
  -3   7  17       38.22       38.28    147.45 o
  -2   7  17        2.70        7.65    147.21 o
  -1   7  17        2.19       67.58    146.37 o
   2   0  18        0.13       36.20    145.92 o
  -1   1  18       59.18      138.48    145.20 o
   0   1  18       11.89       39.73    124.98 o
   1   1  18       13.16       40.20    151.11 o
   2   1  18        0.24       45.02    140.95 o
   3   1  18        3.34      -48.46    145.39 o
  -2   2  18       13.34      -25.91    141.96 o
  -1   2  18       86.90       21.65    141.02 o
   0   2  18       28.67       74.35    138.14 o
   1   2  18       11.95       86.33    150.10 o
   2   2  18        7.86       57.74    148.22 o
   3   2  18        9.36      102.16    154.30 o
  -2   3  18       18.05      -37.05    135.57 o
  -1   3  18       39.50       12.53    140.06 o
   0   3  18      128.96      100.23     99.42 o
   1   3  18      134.34      169.81    151.09 o
  -2   4  18       70.76       44.06    134.79 o
  -1   4  18       18.90      102.50    142.82 o
   0   4  18       10.44       80.06    151.11 o
  -1   5  18        0.83       36.91    148.41 o
 
